# Supplementary material for: Olanzapinium dipicrate
Source: Acta Crystallogr Sect E Struct Rep Online. 2013 Jan 12;69(Pt 2):o232–3. doi: 10.1107/S1600536813000640 (PMC3569766; doi:10.1107/S1600536813000640)
Supplement: Supplementary file 1 [file e-69-0o232-sup1.cif]

##############################################################################
#                                                                            #
# This CIF contains the data in a paper accepted for publication in          #
# Acta Crystallographica Section E. It conforms to the requirements of       #
# Notes for Authors for Acta Crystallographica Section E, and has been       #
# peer reviewed under the auspices of the IUCr Commission on Journals.       #
#                                                                            #
# Full details of the Crystallographic Information File format               #
# are given in the paper "The Crystallographic Information File (CIF):       #
# a New Standard Archive File for Crystallography" by S. R. Hall, F. H.      #
# Allen and I. D. Brown [Acta Cryst. (1991), A47, 655-685].                  #
#                                                                            #
# The current version of the core CIF dictionary is obtainable from          #
# ftp://ftp.iucr.org/pub/cif_core.dic.                                       #
#                                                                            #
# Software is freely available for graphical display of the structure(s)     #
# in this CIF. For information consult the CIF software page                 #
# http://www.iucr.org/resources/cif/software.                                #
#                                                                            #
# This file may be used for bona fide research purposes within the           #
# scientific community so long as proper attribution is given to the journal # 
# article from which it was obtained.                                        #
#                                                                            #
##############################################################################
data_global
_audit_creation_method     SHELXL-97
_journal_date_recd_electronic     2012-12-02
_journal_date_accepted     2013-01-07
_journal_name_full     'Acta Crystallographica, Section E'
_journal_year     2013
_journal_volume     69
_journal_issue      2
_journal_page_first     o232
_journal_page_last     o233
_journal_paper_category     QO
_journal_paper_doi     10.1107/S1600536813000640
_journal_coeditor_code     BV2217
_publ_contact_author_name     'Jasinski, Jerry P.'
_publ_contact_author_address
;
Department of Chemistry
Keene State College
229 Main Street
Keene, New Hampshire 03435, USA
;
_publ_contact_author_email     jjasinski@keene.edu
_publ_contact_author_fax     ?
_publ_contact_author_phone     '603 358-2563'
_publ_section_title
;
Olanzapinium dipicrate
;
loop_
    _publ_author_name
    _publ_author_address
    'Kavitha, C. N.'
;
Department of Studies in Chemistry
University of Mysore
Manasagangotri, Mysore 570 006, India
;
    'Jasinski, Jerry P.'
;
Department of Chemistry
Keene State College
229 Main Street
Keene, NH 03435-2001, USA
;
    'Keeley, Amanda C.'
;
Department of Chemistry
Keene State College
229 Main Street
Keene, NH 03435-2001, USA
;
    'Yathirajan, H. S.'
;
Department of Studies in Chemistry
University of Mysore
Manasagangotri, Mysore 570 006, India
;
    'Dayananda, A. S.'
;
Department of Studies in Chemistry
University of Mysore
Manasagangotri, Mysore 570 006, India
;
data_I
_chemical_name_systematic
;
2-Methyl-4-(4-methylpiperazin-4-ium-1-yl)-10<i>H</i>-
thieno[2,3-<i>b</i>][1,5]benzodiazepinium bis(2,4,6-trinitrophenolate)
;
_chemical_name_common     ?
_chemical_formula_moiety     'C17 H22 N4 S 2+, 2(C6 H2 N3 O7 -)'
_chemical_formula_sum     'C29 H26 N10 O14 S'
_chemical_formula_iupac     'C17 H22 N4 S 2+, 2C6 H2 N3 O7 -'
_chemical_formula_weight     770.66
_chemical_melting_point     ?
_symmetry_cell_setting     orthorhombic
_symmetry_space_group_name_H-M     'P b c a'
_symmetry_space_group_name_Hall     '-P 2ac 2ab'
loop_
    _symmetry_equiv_pos_as_xyz
    'x, y, z'
    '-x+1/2, -y, z+1/2'
    'x+1/2, -y+1/2, -z'
    '-x, y+1/2, -z+1/2'
    '-x, -y, -z'
    'x-1/2, y, -z-1/2'
    '-x-1/2, y-1/2, z'
    'x, -y-1/2, z-1/2'
_cell_length_a     22.1660(4)
_cell_length_b     12.7349(2)
_cell_length_c     23.3951(4)
_cell_angle_alpha     90.00
_cell_angle_beta     90.00
_cell_angle_gamma     90.00
_cell_volume     6604.04(19)
_cell_formula_units_Z     8
_cell_measurement_reflns_used     14060
_cell_measurement_theta_min     3.4677
_cell_measurement_theta_max     72.3754
_cell_measurement_temperature     173(2)
_exptl_crystal_description     chunk
_exptl_crystal_colour     orange
_exptl_crystal_size_max     0.28
_exptl_crystal_size_mid     0.22
_exptl_crystal_size_min     0.12
_exptl_crystal_density_diffrn     1.550
_exptl_crystal_density_meas     ?
_exptl_crystal_density_method     'not measured'
_exptl_crystal_F_000     3184
_exptl_absorpt_coefficient_mu     1.645
_exptl_absorpt_correction_type     multi-scan
_exptl_absorpt_process_details
;
(<i>CrysAlis PRO</i> and <i>CrysAlis RED</i>; Agilent, 2012)
;
_exptl_absorpt_correction_T_min     0.70178
_exptl_absorpt_correction_T_max     1.00000
_exptl_special_details     ?
_diffrn_ambient_temperature     173(2)
_diffrn_radiation_type     CuK\a
_diffrn_radiation_wavelength     1.54184
_diffrn_radiation_source     'Enhance (Cu) X-ray Source'
_diffrn_radiation_monochromator     graphite
_diffrn_measurement_device_type     'Agilent Xcalibur (Eos, Gemini)'
_diffrn_measurement_method     '\w scans'
_diffrn_detector_area_resol_mean     16.0416
_diffrn_reflns_number     44193
_diffrn_reflns_av_R_equivalents     0.0406
_diffrn_reflns_av_sigmaI/netI     0.0213
_diffrn_reflns_theta_min     3.78
_diffrn_reflns_theta_max     72.52
_diffrn_reflns_theta_full     67.50
_diffrn_measured_fraction_theta_max     0.996
_diffrn_measured_fraction_theta_full     1.000
_diffrn_reflns_limit_h_min     -27
_diffrn_reflns_limit_h_max     18
_diffrn_reflns_limit_k_min     -15
_diffrn_reflns_limit_k_max     15
_diffrn_reflns_limit_l_min     -28
_diffrn_reflns_limit_l_max     28
_refine_special_details
;
Refinement of <i>F</i>^2^ against ALL reflections. The weighted <i>R</i>-factor
<i>wR</i> and goodness of fit <i>S</i> are based on <i>F</i>^2^, conventional
<i>R</i>-factors <i>R</i> are based on <i>F</i>, with <i>F</i> set to zero for
negative <i>F</i>^2^. The threshold expression of <i>F</i>^2^ >
\s(<i>F</i>^2^) is used only for calculating <i>R</i>-factors(gt) <i>etc</i>.
and is not relevant to the choice of reflections for refinement.
<i>R</i>-factors based on <i>F</i>^2^ are statistically about twice as large
as those based on <i>F</i>, and <i>R</i>- factors based on ALL data will be
even larger.
;
_reflns_number_total     6524
_reflns_number_gt     5508
_reflns_threshold_expression     I>2sigma(I)
_refine_ls_structure_factor_coef     Fsqd
_refine_ls_matrix_type     full
_refine_ls_R_factor_all     0.0464
_refine_ls_R_factor_gt     0.0383
_refine_ls_wR_factor_gt     0.1004
_refine_ls_wR_factor_ref     0.1066
_refine_ls_goodness_of_fit_ref     1.029
_refine_ls_restrained_S_all     1.029
_refine_ls_number_reflns     6524
_refine_ls_number_parameters     506
_refine_ls_number_restraints     0
_refine_ls_hydrogen_treatment     mixed
_refine_ls_weighting_scheme     calc
_refine_ls_weighting_details
         'calc w=1/[\s^2^(Fo^2^)+(0.0538P)^2^+2.5536P] where P=(Fo^2^+2Fc^2^)/3'
_atom_sites_solution_hydrogens     geom
_atom_sites_solution_primary     direct
_atom_sites_solution_secondary     difmap
_refine_ls_shift/su_max     0.001
_refine_ls_shift/su_mean     0.000
_refine_diff_density_max     0.285
_refine_diff_density_min     -0.249
_refine_ls_extinction_method     '<i>SHELXL97</i> (Sheldrick, 2008)'
_refine_ls_extinction_coef     0.00018(3)
_refine_ls_extinction_expression
                                  'Fc^*^=kFc[1+0.001xFc^2^\l^3^/sin(2\q)]^-1/4^'
loop_
    _atom_type_symbol
    _atom_type_description
    _atom_type_scat_dispersion_real
    _atom_type_scat_dispersion_imag
    _atom_type_scat_source
    'C' 'C' 0.0181 0.0091
                         'International Tables Vol C Tables 4.2.6.8 and 6.1.1.4'
    'H' 'H' 0.0000 0.0000
                         'International Tables Vol C Tables 4.2.6.8 and 6.1.1.4'
    'N' 'N' 0.0311 0.0180
                         'International Tables Vol C Tables 4.2.6.8 and 6.1.1.4'
    'O' 'O' 0.0492 0.0322
                         'International Tables Vol C Tables 4.2.6.8 and 6.1.1.4'
    'S' 'S' 0.3331 0.5567
                         'International Tables Vol C Tables 4.2.6.8 and 6.1.1.4'
_computing_data_collection     '<i>CrysAlis PRO</i> (Agilent, 2012)'
_computing_cell_refinement     '<i>CrysAlis PRO</i> (Agilent, 2012)'
_computing_data_reduction     '<i>CrysAlis RED</i> (Agilent, 2012)'
_computing_structure_solution     '<i>SHELXS97</i> (Sheldrick, 2008)'
_computing_structure_refinement     '<i>SHELXL97</i> (Sheldrick, 2008)'
_computing_molecular_graphics     '<i>SHELXTL</i> (Sheldrick, 2008)'
_computing_publication_material     '<i>SHELXTL</i> (Sheldrick, 2008)'
loop_
    _atom_site_type_symbol
    _atom_site_label
    _atom_site_fract_x
    _atom_site_fract_y
    _atom_site_fract_z
    _atom_site_U_iso_or_equiv
    _atom_site_adp_type
    _atom_site_calc_flag
    _atom_site_refinement_flags
    _atom_site_occupancy
    _atom_site_symmetry_multiplicity
    _atom_site_disorder_assembly
    _atom_site_disorder_group
    S S1 0.579266(18) 0.92049(4) 0.563737(17) 0.04414(11) Uani d . 1 1 . .
    N N1 0.53681(6) 0.91960(11) 0.67285(5) 0.0387(3) Uani d . 1 1 . .
    H H1 0.5726(9) 0.9405(16) 0.6797(8) 0.051(5) Uiso d . 1 1 . .
    N N2 0.41626(6) 0.85066(10) 0.67800(5) 0.0348(3) Uani d . 1 1 . .
    H H2 0.3945(7) 0.8196(13) 0.7041(7) 0.031(4) Uiso d . 1 1 . .
    N N3 0.40406(5) 0.70712(10) 0.61938(5) 0.0331(3) Uani d . 1 1 . .
    N N4 0.38127(6) 0.48631(11) 0.63699(5) 0.0367(3) Uani d . 1 1 . .
    H H4 0.3563(8) 0.4761(15) 0.6057(8) 0.051(5) Uiso d . 1 1 . .
    C C1 0.53417(8) 0.86715(13) 0.51046(6) 0.0405(4) Uani d . 1 1 . .
    C C2 0.48250(7) 0.82924(12) 0.53276(6) 0.0360(3) Uani d . 1 1 . .
    H H2A 0.4522 0.7992 0.5106 0.043 Uiso calc R 1 1 . .
    C C3 0.47835(6) 0.83939(12) 0.59394(6) 0.0327(3) Uani d . 1 1 . .
    C C4 0.52808(7) 0.88977(12) 0.61615(6) 0.0347(3) Uani d . 1 1 . .
    C C5 0.49176(7) 0.98865(13) 0.69407(6) 0.0375(3) Uani d . 1 1 . .
    C C6 0.50589(9) 1.08776(14) 0.71524(7) 0.0472(4) Uani d . 1 1 . .
    H H6 0.5456 1.1114 0.7148 0.057 Uiso calc R 1 1 . .
    C C7 0.46052(11) 1.15108(15) 0.73700(8) 0.0585(5) Uani d . 1 1 . .
    H H7 0.4701 1.2161 0.7526 0.070 Uiso calc R 1 1 . .
    C C8 0.40162(11) 1.11827(15) 0.73559(9) 0.0603(5) Uani d . 1 1 . .
    H H8 0.3714 1.1618 0.7496 0.072 Uiso calc R 1 1 . .
    C C9 0.38688(9) 1.02055(14) 0.71346(7) 0.0487(4) Uani d . 1 1 . .
    H H9 0.3468 0.9988 0.7123 0.058 Uiso calc R 1 1 . .
    C C10 0.43210(7) 0.95562(12) 0.69310(6) 0.0372(3) Uani d . 1 1 . .
    C C11 0.43149(6) 0.79801(12) 0.63109(6) 0.0310(3) Uani d . 1 1 . .
    C C12 0.34715(6) 0.67087(13) 0.64582(6) 0.0368(3) Uani d . 1 1 . .
    H H12A 0.3165 0.6636 0.6164 0.044 Uiso calc R 1 1 . .
    H H12B 0.3333 0.7231 0.6730 0.044 Uiso calc R 1 1 . .
    C C13 0.35504(7) 0.56706(14) 0.67612(6) 0.0410(4) Uani d . 1 1 . .
    H H13A 0.3814 0.5764 0.7088 0.049 Uiso calc R 1 1 . .
    H H13B 0.3162 0.5429 0.6900 0.049 Uiso calc R 1 1 . .
    C C14 0.43908(6) 0.52558(13) 0.61187(6) 0.0346(3) Uani d . 1 1 . .
    H H14A 0.4551 0.4736 0.5856 0.042 Uiso calc R 1 1 . .
    H H14B 0.4684 0.5360 0.6421 0.042 Uiso calc R 1 1 . .
    C C15 0.42908(6) 0.62748(12) 0.58063(6) 0.0320(3) Uani d . 1 1 . .
    H H15A 0.4671 0.6523 0.5651 0.038 Uiso calc R 1 1 . .
    H H15B 0.4015 0.6162 0.5491 0.038 Uiso calc R 1 1 . .
    C C16 0.39062(9) 0.38329(15) 0.66601(8) 0.0541(5) Uani d . 1 1 . .
    H H16A 0.4068 0.3337 0.6392 0.081 Uiso calc R 1 1 . .
    H H16B 0.3528 0.3579 0.6804 0.081 Uiso calc R 1 1 . .
    H H16C 0.4184 0.3920 0.6972 0.081 Uiso calc R 1 1 . .
    C C17 0.55665(9) 0.86961(16) 0.45003(7) 0.0536(5) Uani d . 1 1 . .
    H H17A 0.5706 0.9390 0.4410 0.080 Uiso calc R 1 1 . .
    H H17B 0.5245 0.8508 0.4245 0.080 Uiso calc R 1 1 . .
    H H17C 0.5892 0.8206 0.4458 0.080 Uiso calc R 1 1 . .
    O O1A 0.35350(6) 0.77573(10) 0.76857(5) 0.0494(3) Uani d . 1 1 A .
    O O2AA 0.24618(11) 0.8297(2) 0.72987(8) 0.0643(7) Uani d P 0.748(5) 1 A 1
    O O2AB 0.2333(4) 0.7808(8) 0.7354(3) 0.0643(7) Uani d P 0.252(5) 1 A 2
    O O3A 0.17093(6) 0.82511(12) 0.79120(5) 0.0590(4) Uani d . 1 1 A .
    O O4A 0.20275(6) 0.83164(10) 0.98965(5) 0.0481(3) Uani d . 1 1 . .
    O O5A 0.29258(7) 0.83455(13) 1.02399(5) 0.0632(4) Uani d . 1 1 . .
    O O6A 0.46450(6) 0.80267(14) 0.90134(6) 0.0729(4) Uani d . 1 1 . .
    O O7A 0.45449(6) 0.86082(14) 0.81632(6) 0.0703(4) Uani d . 1 1 . .
    N N1A 0.22493(7) 0.81934(12) 0.77957(6) 0.0451(3) Uani d . 1 1 . .
    N N2A 0.25736(7) 0.83171(10) 0.98370(5) 0.0385(3) Uani d . 1 1 . .
    N N3A 0.43342(7) 0.82737(12) 0.86039(6) 0.0463(3) Uani d . 1 1 . .
    C C1A 0.33162(7) 0.80385(11) 0.81504(6) 0.0349(3) Uani d . 1 1 . .
    C C2A 0.26786(7) 0.81740(11) 0.82648(6) 0.0335(3) Uani d . 1 1 A .
    C C3A 0.24387(7) 0.82569(11) 0.88050(6) 0.0322(3) Uani d . 1 1 . .
    H H3A 0.2023 0.8300 0.8857 0.039 Uiso calc R 1 1 A .
    C C4A 0.28246(7) 0.82754(11) 0.92697(6) 0.0326(3) Uani d . 1 1 A .
    C C5A 0.34468(7) 0.82687(11) 0.91966(6) 0.0355(3) Uani d . 1 1 . .
    H H5A 0.3702 0.8311 0.9512 0.043 Uiso calc R 1 1 A .
    C C6A 0.36793(7) 0.82002(12) 0.86602(6) 0.0359(3) Uani d . 1 1 A .
    O O1B 0.35005(5) 0.40692(10) 0.53601(5) 0.0439(3) Uani d . 1 1 . .
    O O2B 0.43648(6) 0.46565(12) 0.45828(6) 0.0636(4) Uani d . 1 1 . .
    O O3B 0.42526(6) 0.35698(12) 0.38873(6) 0.0590(4) Uani d . 1 1 . .
    O O4B 0.23268(6) 0.43743(10) 0.29528(5) 0.0495(3) Uani d . 1 1 . .
    O O5B 0.15172(5) 0.44113(10) 0.34730(5) 0.0509(3) Uani d . 1 1 . .
    O O6B 0.16618(6) 0.40258(13) 0.54990(6) 0.0642(4) Uani d . 1 1 . .
    O O7B 0.24767(6) 0.45166(13) 0.59228(5) 0.0607(4) Uani d . 1 1 . .
    N N1B 0.40510(6) 0.41103(11) 0.42742(6) 0.0404(3) Uani d . 1 1 . .
    N N2B 0.20709(6) 0.43498(10) 0.34187(6) 0.0389(3) Uani d . 1 1 . .
    N N3B 0.21983(6) 0.42506(11) 0.54935(6) 0.0423(3) Uani d . 1 1 . .
    C C1B 0.31671(7) 0.41479(11) 0.49376(6) 0.0327(3) Uani d . 1 1 . .
    C C2B 0.33981(7) 0.41348(11) 0.43547(6) 0.0328(3) Uani d . 1 1 . .
    C C3B 0.30566(7) 0.41716(10) 0.38727(6) 0.0323(3) Uani d . 1 1 . .
    H H3B 0.3236 0.4144 0.3514 0.039 Uiso calc R 1 1 . .
    C C4B 0.24333(7) 0.42513(11) 0.39268(6) 0.0323(3) Uani d . 1 1 . .
    C C5B 0.21633(7) 0.42567(11) 0.44617(7) 0.0331(3) Uani d . 1 1 . .
    H H5B 0.1745 0.4287 0.4493 0.040 Uiso calc R 1 1 . .
    C C6B 0.25131(7) 0.42169(11) 0.49451(6) 0.0328(3) Uani d . 1 1 . .
loop_
    _atom_site_aniso_label
    _atom_site_aniso_U_11
    _atom_site_aniso_U_22
    _atom_site_aniso_U_33
    _atom_site_aniso_U_12
    _atom_site_aniso_U_13
    _atom_site_aniso_U_23
    S1 0.0416(2) 0.0577(2) 0.03319(19) -0.01666(18) 0.00612(15) -0.00591(17)
    N1 0.0354(7) 0.0518(8) 0.0288(6) -0.0032(6) -0.0028(5) -0.0044(6)
    N2 0.0365(6) 0.0401(7) 0.0279(6) -0.0006(5) 0.0053(5) -0.0001(5)
    N3 0.0261(6) 0.0449(7) 0.0284(6) -0.0014(5) 0.0050(5) -0.0049(5)
    N4 0.0336(6) 0.0504(7) 0.0261(6) -0.0097(6) 0.0026(5) 0.0029(5)
    C1 0.0472(9) 0.0447(8) 0.0296(7) -0.0103(7) 0.0022(6) -0.0017(6)
    C2 0.0404(8) 0.0406(8) 0.0269(7) -0.0048(6) -0.0004(6) -0.0003(6)
    C3 0.0322(7) 0.0381(7) 0.0278(7) 0.0014(6) 0.0003(6) -0.0004(6)
    C4 0.0352(7) 0.0415(8) 0.0275(7) -0.0009(6) 0.0013(6) 0.0007(6)
    C5 0.0479(9) 0.0413(8) 0.0232(7) 0.0005(7) -0.0022(6) 0.0017(6)
    C6 0.0662(11) 0.0441(9) 0.0312(8) -0.0058(8) -0.0053(8) 0.0003(7)
    C7 0.0919(15) 0.0391(9) 0.0446(10) 0.0011(9) -0.0001(10) -0.0036(8)
    C8 0.0820(14) 0.0447(10) 0.0541(11) 0.0180(10) 0.0118(10) -0.0040(8)
    C9 0.0531(10) 0.0491(10) 0.0438(9) 0.0109(8) 0.0071(8) -0.0005(8)
    C10 0.0465(8) 0.0386(8) 0.0264(7) 0.0045(7) 0.0019(6) 0.0002(6)
    C11 0.0271(6) 0.0403(8) 0.0256(6) 0.0047(6) -0.0017(5) 0.0009(6)
    C12 0.0237(6) 0.0583(9) 0.0284(7) -0.0046(6) 0.0028(5) -0.0101(7)
    C13 0.0333(7) 0.0660(10) 0.0238(7) -0.0108(7) 0.0051(6) -0.0042(7)
    C14 0.0276(7) 0.0458(8) 0.0304(7) -0.0043(6) 0.0031(6) -0.0002(6)
    C15 0.0272(6) 0.0424(8) 0.0264(7) -0.0025(6) 0.0054(5) -0.0033(6)
    C16 0.0580(11) 0.0583(11) 0.0458(10) -0.0085(9) 0.0077(8) 0.0159(8)
    C17 0.0638(11) 0.0657(11) 0.0314(8) -0.0231(9) 0.0097(8) -0.0027(8)
    O1A 0.0613(7) 0.0564(7) 0.0306(6) -0.0125(6) 0.0103(5) -0.0060(5)
    O2AA 0.0631(12) 0.106(2) 0.0235(7) 0.0052(13) -0.0053(7) 0.0046(10)
    O2AB 0.0631(12) 0.106(2) 0.0235(7) 0.0052(13) -0.0053(7) 0.0046(10)
    O3A 0.0481(7) 0.0840(10) 0.0447(7) -0.0176(7) -0.0127(6) 0.0023(6)
    O4A 0.0556(7) 0.0495(7) 0.0391(6) -0.0013(5) 0.0091(5) 0.0018(5)
    O5A 0.0711(9) 0.0933(11) 0.0253(6) -0.0010(8) -0.0083(6) 0.0001(6)
    O6A 0.0511(8) 0.1067(12) 0.0609(9) 0.0217(8) -0.0123(7) 0.0111(8)
    O7A 0.0458(7) 0.1042(12) 0.0608(9) -0.0024(8) 0.0038(6) 0.0181(8)
    N1A 0.0582(9) 0.0472(8) 0.0299(7) -0.0005(7) -0.0116(6) -0.0024(6)
    N2A 0.0566(8) 0.0317(6) 0.0271(6) 0.0002(6) -0.0013(6) 0.0008(5)
    N3A 0.0446(8) 0.0480(8) 0.0464(8) 0.0113(6) -0.0022(6) -0.0015(6)
    C1A 0.0499(9) 0.0279(7) 0.0270(7) -0.0042(6) 0.0019(6) 0.0008(5)
    C2A 0.0473(8) 0.0275(7) 0.0259(7) -0.0025(6) -0.0068(6) 0.0017(5)
    C3A 0.0431(8) 0.0228(6) 0.0308(7) -0.0015(6) -0.0028(6) 0.0010(5)
    C4A 0.0494(8) 0.0231(6) 0.0251(7) 0.0008(6) -0.0019(6) 0.0009(5)
    C5A 0.0483(8) 0.0288(7) 0.0294(7) 0.0067(6) -0.0087(6) 0.0000(6)
    C6A 0.0422(8) 0.0304(7) 0.0349(8) 0.0043(6) -0.0022(6) 0.0010(6)
    O1B 0.0393(6) 0.0569(7) 0.0357(6) 0.0006(5) -0.0067(5) -0.0067(5)
    O2B 0.0372(6) 0.0820(9) 0.0716(9) -0.0158(6) 0.0051(6) -0.0263(8)
    O3B 0.0432(6) 0.0829(10) 0.0509(7) 0.0141(6) 0.0049(6) -0.0162(7)
    O4B 0.0610(7) 0.0525(7) 0.0350(6) 0.0002(6) -0.0071(5) -0.0003(5)
    O5B 0.0428(6) 0.0530(7) 0.0569(7) 0.0108(5) -0.0142(5) -0.0093(6)
    O6B 0.0421(7) 0.0905(10) 0.0601(8) -0.0069(7) 0.0161(6) 0.0031(7)
    O7B 0.0554(7) 0.0927(10) 0.0340(6) 0.0016(7) 0.0070(6) -0.0038(7)
    N1B 0.0343(6) 0.0458(7) 0.0409(7) 0.0008(6) 0.0028(6) -0.0014(6)
    N2B 0.0466(7) 0.0274(6) 0.0426(7) 0.0033(5) -0.0101(6) -0.0039(5)
    N3B 0.0397(7) 0.0468(8) 0.0405(7) 0.0033(6) 0.0083(6) 0.0042(6)
    C1B 0.0346(7) 0.0293(7) 0.0343(7) -0.0022(6) -0.0002(6) -0.0027(6)
    C2B 0.0308(7) 0.0295(7) 0.0382(8) -0.0015(6) 0.0020(6) -0.0019(6)
    C3B 0.0400(8) 0.0246(6) 0.0323(7) -0.0007(6) 0.0026(6) -0.0013(5)
    C4B 0.0389(7) 0.0225(6) 0.0356(7) 0.0001(5) -0.0051(6) -0.0007(5)
    C5B 0.0309(7) 0.0246(7) 0.0439(8) 0.0007(5) -0.0004(6) -0.0008(6)
    C6B 0.0348(7) 0.0292(7) 0.0343(7) -0.0003(6) 0.0037(6) 0.0004(6)
_geom_special_details
;
 All esds (except the esd in the dihedral angle between two l.s. planes)
 are estimated using the full covariance matrix.  The cell esds are taken
 into account individually in the estimation of esds in distances, angles
 and torsion angles; correlations between esds in cell parameters are only
 used when they are defined by crystal symmetry.  An approximate (isotropic)
 treatment of cell esds is used for estimating esds involving l.s. planes.
;
loop_
    _geom_bond_atom_site_label_1
    _geom_bond_atom_site_label_2
    _geom_bond_site_symmetry_2
    _geom_bond_distance
    _geom_bond_publ_flag
    S1 C4 . 1.7157(15) ?
    S1 C1 . 1.7362(16) ?
    N1 C4 . 1.3935(19) ?
    N1 C5 . 1.420(2) ?
    N1 H1 . 0.852(19) ?
    N2 C11 . 1.3295(19) ?
    N2 C10 . 1.426(2) ?
    N2 H2 . 0.872(17) ?
    N3 C11 . 1.336(2) ?
    N3 C15 . 1.4690(18) ?
    N3 C12 . 1.4788(18) ?
    N4 C16 . 1.492(2) ?
    N4 C13 . 1.494(2) ?
    N4 C14 . 1.4958(18) ?
    N4 H4 . 0.926(19) ?
    C1 C2 . 1.348(2) ?
    C1 C17 . 1.499(2) ?
    C2 C3 . 1.440(2) ?
    C2 H2A . 0.9300 ?
    C3 C4 . 1.377(2) ?
    C3 C11 . 1.453(2) ?
    C5 C10 . 1.388(2) ?
    C5 C6 . 1.391(2) ?
    C6 C7 . 1.386(3) ?
    C6 H6 . 0.9300 ?
    C7 C8 . 1.371(3) ?
    C7 H7 . 0.9300 ?
    C8 C9 . 1.387(3) ?
    C8 H8 . 0.9300 ?
    C9 C10 . 1.384(2) ?
    C9 H9 . 0.9300 ?
    C12 C13 . 1.510(2) ?
    C12 H12A . 0.9700 ?
    C12 H12B . 0.9700 ?
    C13 H13A . 0.9700 ?
    C13 H13B . 0.9700 ?
    C14 C15 . 1.506(2) ?
    C14 H14A . 0.9700 ?
    C14 H14B . 0.9700 ?
    C15 H15A . 0.9700 ?
    C15 H15B . 0.9700 ?
    C16 H16A . 0.9600 ?
    C16 H16B . 0.9600 ?
    C16 H16C . 0.9600 ?
    C17 H17A . 0.9600 ?
    C17 H17B . 0.9600 ?
    C17 H17C . 0.9600 ?
    O1A C1A . 1.2432(18) ?
    O2AA N1A . 1.261(2) ?
    O2AB N1A . 1.158(7) ?
    O3A N1A . 1.230(2) ?
    O4A N2A . 1.2184(18) ?
    O5A N2A . 1.2244(18) ?
    O6A N3A . 1.2212(19) ?
    O7A N3A . 1.209(2) ?
    N1A C2A . 1.4528(19) ?
    N2A C4A . 1.4401(19) ?
    N3A C6A . 1.461(2) ?
    C1A C2A . 1.449(2) ?
    C1A C6A . 1.453(2) ?
    C2A C3A . 1.375(2) ?
    C3A C4A . 1.384(2) ?
    C3A H3A . 0.9300 ?
    C4A C5A . 1.390(2) ?
    C5A C6A . 1.359(2) ?
    C5A H5A . 0.9300 ?
    O1B C1B . 1.2383(18) ?
    O2B N1B . 1.2201(19) ?
    O3B N1B . 1.2219(18) ?
    O4B N2B . 1.2291(18) ?
    O5B N2B . 1.2363(18) ?
    O6B N3B . 1.2233(19) ?
    O7B N3B . 1.2264(18) ?
    N1B C2B . 1.4599(19) ?
    N2B C4B . 1.4401(19) ?
    N3B C6B . 1.4613(19) ?
    C1B C6B . 1.452(2) ?
    C1B C2B . 1.457(2) ?
    C2B C3B . 1.359(2) ?
    C3B C4B . 1.391(2) ?
    C3B H3B . 0.9300 ?
    C4B C5B . 1.387(2) ?
    C5B C6B . 1.372(2) ?
    C5B H5B . 0.9300 ?
loop_
    _geom_angle_atom_site_label_1
    _geom_angle_atom_site_label_2
    _geom_angle_atom_site_label_3
    _geom_angle_site_symmetry_1
    _geom_angle_site_symmetry_3
    _geom_angle
    _geom_angle_publ_flag
    C4 S1 C1 . . 92.47(7) ?
    C4 N1 C5 . . 113.83(13) ?
    C4 N1 H1 . . 113.2(13) ?
    C5 N1 H1 . . 113.3(14) ?
    C11 N2 C10 . . 127.92(13) ?
    C11 N2 H2 . . 119.2(11) ?
    C10 N2 H2 . . 112.8(11) ?
    C11 N3 C15 . . 123.57(12) ?
    C11 N3 C12 . . 124.95(12) ?
    C15 N3 C12 . . 111.39(12) ?
    C16 N4 C13 . . 112.37(13) ?
    C16 N4 C14 . . 110.72(13) ?
    C13 N4 C14 . . 110.11(12) ?
    C16 N4 H4 . . 108.6(12) ?
    C13 N4 H4 . . 110.4(12) ?
    C14 N4 H4 . . 104.4(12) ?
    C2 C1 C17 . . 130.90(15) ?
    C2 C1 S1 . . 110.58(11) ?
    C17 C1 S1 . . 118.52(12) ?
    C1 C2 C3 . . 113.99(14) ?
    C1 C2 H2A . . 123.0 ?
    C3 C2 H2A . . 123.0 ?
    C4 C3 C2 . . 111.45(13) ?
    C4 C3 C11 . . 121.03(13) ?
    C2 C3 C11 . . 127.40(13) ?
    C3 C4 N1 . . 126.67(14) ?
    C3 C4 S1 . . 111.47(11) ?
    N1 C4 S1 . . 121.76(12) ?
    C10 C5 C6 . . 119.69(16) ?
    C10 C5 N1 . . 118.46(14) ?
    C6 C5 N1 . . 121.85(16) ?
    C7 C6 C5 . . 119.68(18) ?
    C7 C6 H6 . . 120.2 ?
    C5 C6 H6 . . 120.2 ?
    C8 C7 C6 . . 120.31(18) ?
    C8 C7 H7 . . 119.8 ?
    C6 C7 H7 . . 119.8 ?
    C7 C8 C9 . . 120.45(18) ?
    C7 C8 H8 . . 119.8 ?
    C9 C8 H8 . . 119.8 ?
    C10 C9 C8 . . 119.60(18) ?
    C10 C9 H9 . . 120.2 ?
    C8 C9 H9 . . 120.2 ?
    C9 C10 C5 . . 120.22(16) ?
    C9 C10 N2 . . 117.83(15) ?
    C5 C10 N2 . . 121.51(14) ?
    N2 C11 N3 . . 119.39(13) ?
    N2 C11 C3 . . 119.48(14) ?
    N3 C11 C3 . . 121.12(13) ?
    N3 C12 C13 . . 111.76(12) ?
    N3 C12 H12A . . 109.3 ?
    C13 C12 H12A . . 109.3 ?
    N3 C12 H12B . . 109.3 ?
    C13 C12 H12B . . 109.3 ?
    H12A C12 H12B . . 107.9 ?
    N4 C13 C12 . . 111.10(12) ?
    N4 C13 H13A . . 109.4 ?
    C12 C13 H13A . . 109.4 ?
    N4 C13 H13B . . 109.4 ?
    C12 C13 H13B . . 109.4 ?
    H13A C13 H13B . . 108.0 ?
    N4 C14 C15 . . 110.66(12) ?
    N4 C14 H14A . . 109.5 ?
    C15 C14 H14A . . 109.5 ?
    N4 C14 H14B . . 109.5 ?
    C15 C14 H14B . . 109.5 ?
    H14A C14 H14B . . 108.1 ?
    N3 C15 C14 . . 110.55(12) ?
    N3 C15 H15A . . 109.5 ?
    C14 C15 H15A . . 109.5 ?
    N3 C15 H15B . . 109.5 ?
    C14 C15 H15B . . 109.5 ?
    H15A C15 H15B . . 108.1 ?
    N4 C16 H16A . . 109.5 ?
    N4 C16 H16B . . 109.5 ?
    H16A C16 H16B . . 109.5 ?
    N4 C16 H16C . . 109.5 ?
    H16A C16 H16C . . 109.5 ?
    H16B C16 H16C . . 109.5 ?
    C1 C17 H17A . . 109.5 ?
    C1 C17 H17B . . 109.5 ?
    H17A C17 H17B . . 109.5 ?
    C1 C17 H17C . . 109.5 ?
    H17A C17 H17C . . 109.5 ?
    H17B C17 H17C . . 109.5 ?
    O2AB N1A O3A . . 112.2(4) ?
    O3A N1A O2AA . . 124.15(16) ?
    O2AB N1A C2A . . 124.2(4) ?
    O3A N1A C2A . . 118.11(13) ?
    O2AA N1A C2A . . 116.98(16) ?
    O4A N2A O5A . . 123.05(14) ?
    O4A N2A C4A . . 119.28(13) ?
    O5A N2A C4A . . 117.66(14) ?
    O7A N3A O6A . . 122.79(16) ?
    O7A N3A C6A . . 118.90(14) ?
    O6A N3A C6A . . 118.27(15) ?
    O1A C1A C2A . . 125.21(14) ?
    O1A C1A C6A . . 122.84(15) ?
    C2A C1A C6A . . 111.82(13) ?
    C3A C2A C1A . . 123.79(13) ?
    C3A C2A N1A . . 116.09(14) ?
    C1A C2A N1A . . 120.09(13) ?
    C2A C3A C4A . . 118.97(14) ?
    C2A C3A H3A . . 120.5 ?
    C4A C3A H3A . . 120.5 ?
    C3A C4A C5A . . 121.11(14) ?
    C3A C4A N2A . . 119.07(14) ?
    C5A C4A N2A . . 119.81(13) ?
    C6A C5A C4A . . 119.35(14) ?
    C6A C5A H5A . . 120.3 ?
    C4A C5A H5A . . 120.3 ?
    C5A C6A C1A . . 123.83(15) ?
    C5A C6A N3A . . 117.11(14) ?
    C1A C6A N3A . . 119.05(14) ?
    O2B N1B O3B . . 123.44(14) ?
    O2B N1B C2B . . 118.47(13) ?
    O3B N1B C2B . . 118.04(13) ?
    O4B N2B O5B . . 123.21(14) ?
    O4B N2B C4B . . 118.47(13) ?
    O5B N2B C4B . . 118.32(13) ?
    O6B N3B O7B . . 123.05(15) ?
    O6B N3B C6B . . 117.82(14) ?
    O7B N3B C6B . . 119.13(13) ?
    O1B C1B C6B . . 126.23(14) ?
    O1B C1B C2B . . 122.46(13) ?
    C6B C1B C2B . . 111.27(13) ?
    C3B C2B C1B . . 125.50(13) ?
    C3B C2B N1B . . 116.48(13) ?
    C1B C2B N1B . . 117.99(13) ?
    C2B C3B C4B . . 118.70(14) ?
    C2B C3B H3B . . 120.6 ?
    C4B C3B H3B . . 120.6 ?
    C5B C4B C3B . . 120.72(13) ?
    C5B C4B N2B . . 120.24(14) ?
    C3B C4B N2B . . 119.03(13) ?
    C6B C5B C4B . . 119.97(14) ?
    C6B C5B H5B . . 120.0 ?
    C4B C5B H5B . . 120.0 ?
    C5B C6B C1B . . 123.80(14) ?
    C5B C6B N3B . . 116.92(13) ?
    C1B C6B N3B . . 119.28(13) ?
loop_
    _geom_torsion_atom_site_label_1
    _geom_torsion_atom_site_label_2
    _geom_torsion_atom_site_label_3
    _geom_torsion_atom_site_label_4
    _geom_torsion_site_symmetry_1
    _geom_torsion_site_symmetry_2
    _geom_torsion_site_symmetry_3
    _geom_torsion_site_symmetry_4
    _geom_torsion
    _geom_torsion_publ_flag
    C4 S1 C1 C2 . . . . 0.61(14) ?
    C4 S1 C1 C17 . . . . -179.44(15) ?
    C17 C1 C2 C3 . . . . 178.40(18) ?
    S1 C1 C2 C3 . . . . -1.65(19) ?
    C1 C2 C3 C4 . . . . 2.1(2) ?
    C1 C2 C3 C11 . . . . -173.89(15) ?
    C2 C3 C4 N1 . . . . 174.83(15) ?
    C11 C3 C4 N1 . . . . -8.8(2) ?
    C2 C3 C4 S1 . . . . -1.61(17) ?
    C11 C3 C4 S1 . . . . 174.72(11) ?
    C5 N1 C4 C3 . . . . -58.5(2) ?
    C5 N1 C4 S1 . . . . 117.65(14) ?
    C1 S1 C4 C3 . . . . 0.61(13) ?
    C1 S1 C4 N1 . . . . -176.03(14) ?
    C4 N1 C5 C10 . . . . 58.27(18) ?
    C4 N1 C5 C6 . . . . -121.34(16) ?
    C10 C5 C6 C7 . . . . 2.3(2) ?
    N1 C5 C6 C7 . . . . -178.14(15) ?
    C5 C6 C7 C8 . . . . -2.7(3) ?
    C6 C7 C8 C9 . . . . 1.3(3) ?
    C7 C8 C9 C10 . . . . 0.5(3) ?
    C8 C9 C10 C5 . . . . -0.9(2) ?
    C8 C9 C10 N2 . . . . 171.61(16) ?
    C6 C5 C10 C9 . . . . -0.5(2) ?
    N1 C5 C10 C9 . . . . 179.92(14) ?
    C6 C5 C10 N2 . . . . -172.70(14) ?
    N1 C5 C10 N2 . . . . 7.7(2) ?
    C11 N2 C10 C9 . . . . 133.74(16) ?
    C11 N2 C10 C5 . . . . -53.9(2) ?
    C10 N2 C11 N3 . . . . -168.35(14) ?
    C10 N2 C11 C3 . . . . 12.7(2) ?
    C15 N3 C11 N2 . . . . -159.95(13) ?
    C12 N3 C11 N2 . . . . 16.3(2) ?
    C15 N3 C11 C3 . . . . 19.0(2) ?
    C12 N3 C11 C3 . . . . -164.74(13) ?
    C4 C3 C11 N2 . . . . 36.9(2) ?
    C2 C3 C11 N2 . . . . -147.44(15) ?
    C4 C3 C11 N3 . . . . -142.10(15) ?
    C2 C3 C11 N3 . . . . 33.6(2) ?
    C11 N3 C12 C13 . . . . -121.45(15) ?
    C15 N3 C12 C13 . . . . 55.18(15) ?
    C16 N4 C13 C12 . . . . 178.99(13) ?
    C14 N4 C13 C12 . . . . 55.07(16) ?
    N3 C12 C13 N4 . . . . -54.21(16) ?
    C16 N4 C14 C15 . . . . 177.80(13) ?
    C13 N4 C14 C15 . . . . -57.33(15) ?
    C11 N3 C15 C14 . . . . 119.67(14) ?
    C12 N3 C15 C14 . . . . -57.02(15) ?
    N4 C14 C15 N3 . . . . 58.41(15) ?
    O1A C1A C2A C3A . . . . 165.04(15) ?
    C6A C1A C2A C3A . . . . -10.9(2) ?
    O1A C1A C2A N1A . . . . -12.8(2) ?
    C6A C1A C2A N1A . . . . 171.21(13) ?
    O2AB N1A C2A C3A . . . . -153.8(6) ?
    O3A N1A C2A C3A . . . . -2.0(2) ?
    O2AA N1A C2A C3A . . . . 168.4(2) ?
    O2AB N1A C2A C1A . . . . 24.2(6) ?
    O3A N1A C2A C1A . . . . 176.02(14) ?
    O2AA N1A C2A C1A . . . . -13.6(3) ?
    C1A C2A C3A C4A . . . . 4.0(2) ?
    N1A C2A C3A C4A . . . . -178.08(13) ?
    C2A C3A C4A C5A . . . . 3.5(2) ?
    C2A C3A C4A N2A . . . . -177.38(12) ?
    O4A N2A C4A C3A . . . . 1.3(2) ?
    O5A N2A C4A C3A . . . . -179.14(14) ?
    O4A N2A C4A C5A . . . . -179.57(13) ?
    O5A N2A C4A C5A . . . . 0.0(2) ?
    C3A C4A C5A C6A . . . . -2.7(2) ?
    N2A C4A C5A C6A . . . . 178.21(13) ?
    C4A C5A C6A C1A . . . . -5.7(2) ?
    C4A C5A C6A N3A . . . . 175.64(13) ?
    O1A C1A C6A C5A . . . . -164.27(15) ?
    C2A C1A C6A C5A . . . . 11.8(2) ?
    O1A C1A C6A N3A . . . . 14.4(2) ?
    C2A C1A C6A N3A . . . . -169.53(13) ?
    O7A N3A C6A C5A . . . . -152.39(16) ?
    O6A N3A C6A C5A . . . . 25.2(2) ?
    O7A N3A C6A C1A . . . . 28.9(2) ?
    O6A N3A C6A C1A . . . . -153.59(16) ?
    O1B C1B C2B C3B . . . . 176.98(14) ?
    C6B C1B C2B C3B . . . . -0.6(2) ?
    O1B C1B C2B N1B . . . . -4.9(2) ?
    C6B C1B C2B N1B . . . . 177.57(12) ?
    O2B N1B C2B C3B . . . . 137.08(16) ?
    O3B N1B C2B C3B . . . . -40.4(2) ?
    O2B N1B C2B C1B . . . . -41.2(2) ?
    O3B N1B C2B C1B . . . . 141.27(15) ?
    C1B C2B C3B C4B . . . . 1.5(2) ?
    N1B C2B C3B C4B . . . . -176.69(12) ?
    C2B C3B C4B C5B . . . . -2.2(2) ?
    C2B C3B C4B N2B . . . . 176.57(12) ?
    O4B N2B C4B C5B . . . . 177.81(13) ?
    O5B N2B C4B C5B . . . . -1.8(2) ?
    O4B N2B C4B C3B . . . . -0.97(19) ?
    O5B N2B C4B C3B . . . . 179.42(13) ?
    C3B C4B C5B C6B . . . . 2.1(2) ?
    N2B C4B C5B C6B . . . . -176.65(13) ?
    C4B C5B C6B C1B . . . . -1.2(2) ?
    C4B C5B C6B N3B . . . . 178.58(13) ?
    O1B C1B C6B C5B . . . . -177.01(14) ?
    C2B C1B C6B C5B . . . . 0.4(2) ?
    O1B C1B C6B N3B . . . . 3.2(2) ?
    C2B C1B C6B N3B . . . . -179.37(12) ?
    O6B N3B C6B C5B . . . . 19.5(2) ?
    O7B N3B C6B C5B . . . . -159.31(15) ?
    O6B N3B C6B C1B . . . . -160.69(15) ?
    O7B N3B C6B C1B . . . . 20.5(2) ?
loop_
    _geom_hbond_atom_site_label_D
    _geom_hbond_atom_site_label_H
    _geom_hbond_atom_site_label_A
    _geom_hbond_site_symmetry_A
    _geom_hbond_distance_DH
    _geom_hbond_distance_HA
    _geom_hbond_distance_DA
    _geom_hbond_angle_DHA
    N2 H2 O1A . 0.872(17) 1.848(17) 2.7086(17) 168.5(16)
    N4 H4 O1B . 0.926(19) 1.859(19) 2.6612(17) 143.6(17)
    N4 H4 O7B . 0.926(19) 2.449(19) 3.1714(19) 135.0(15)
    N1 H1 O5B 3_566 0.852(19) 2.40(2) 3.1395(18) 145.9(17)
    C5B H5B S1 3_466 0.93 2.87 3.6225(15) 138.8
    C8 H8 O3A 7_665 0.93 2.48 3.349(2) 155.6
    C12 H12A O5A 8_575 0.97 2.23 3.0970(19) 148.6
    C17 H17B O6A 8_575 0.96 2.43 3.207(2) 138.4
_iucr_refine_instructions_details
;
TITL HSY-309 in Pbca #61
CELL 1.54184 22.16601 12.73492 23.39515 90 90 90
ZERR 8 0.00037 0.00024 0.00036 0 0 0
LATT 1
SYMM 0.5-X,-Y,0.5+Z
SYMM 0.5+X,0.5-Y,-Z
SYMM -X,0.5+Y,0.5-Z
SFAC C H N O S
UNIT 232 208 80 112 8
EADP O2AA O2AB
EQIV $1 1/2+x, 3/2-y, 1-z
EQIV $2 -1/2+x, 3/2-y, 1-z
EQIV $3 1/2-x, 1/2+y, z
EQIV $4 x, 3/2-y, -1/2+z
L.S. 10
PLAN  10
HTAB  N2 O1A
HTAB  N4 O1B
HTAB  N4 O7B
HTAB  N1 O5B_$1
HTAB C5B S1_$2
HTAB C8 O3A_$3
HTAB C12 O5A_$4
HTAB C17 O6A_$4
damp 200
REM reset to Pbca #61
BOND $H
CONF
fmap 2
acta 135
OMIT 8 2 27
OMIT 9 1 27
OMIT 27 0 2
OMIT 6 0 28
OMIT 2 2 11
OMIT 27 1 3
REM <HKL>C:\Documents%20and%20Settings\Jerry\Desktop\HSY-309-Ray\HSY-309-Ray.h
REM kl</HKL>
WGHT    0.053800    2.553600
EXTI    0.000176
FVAR       1.85427   0.74835
S1    5    0.579266    0.920490    0.563737    11.00000    0.04157    0.05767 =
         0.03319   -0.00591    0.00612   -0.01666
N1    3    0.536807    0.919600    0.672853    11.00000    0.03543    0.05179 =
         0.02877   -0.00441   -0.00280   -0.00321
H1    2    0.572585    0.940456    0.679696    11.00000    0.05061
N2    3    0.416262    0.850663    0.677997    11.00000    0.03646    0.04009 =
         0.02795   -0.00008    0.00530   -0.00059
H2    2    0.394519    0.819582    0.704058    11.00000    0.03062
N3    3    0.404058    0.707119    0.619380    11.00000    0.02607    0.04492 =
         0.02843   -0.00493    0.00505   -0.00138
N4    3    0.381265    0.486307    0.636992    11.00000    0.03357    0.05045 =
         0.02613    0.00293    0.00257   -0.00967
H4    2    0.356332    0.476067    0.605746    11.00000    0.05095
C1    1    0.534167    0.867148    0.510458    11.00000    0.04721    0.04466 =
         0.02963   -0.00170    0.00216   -0.01028
C2    1    0.482495    0.829241    0.532756    11.00000    0.04044    0.04055 =
         0.02690   -0.00033   -0.00044   -0.00484
AFIX  43
H2A   2    0.452224    0.799215    0.510609    11.00000   -1.20000
AFIX   0
C3    1    0.478354    0.839393    0.593943    11.00000    0.03221    0.03810 =
         0.02776   -0.00040    0.00027    0.00138
C4    1    0.528083    0.889766    0.616146    11.00000    0.03525    0.04150 =
         0.02749    0.00071    0.00134   -0.00088
C5    1    0.491757    0.988651    0.694073    11.00000    0.04787    0.04129 =
         0.02323    0.00167   -0.00223    0.00045
C6    1    0.505890    1.087758    0.715237    11.00000    0.06620    0.04413 =
         0.03119    0.00028   -0.00533   -0.00577
AFIX  43
H6    2    0.545585    1.111393    0.714778    11.00000   -1.20000
AFIX   0
C7    1    0.460519    1.151077    0.737004    11.00000    0.09192    0.03906 =
         0.04458   -0.00362   -0.00008    0.00113
AFIX  43
H7    2    0.470068    1.216124    0.752645    11.00000   -1.20000
AFIX   0
C8    1    0.401620    1.118266    0.735585    11.00000    0.08201    0.04468 =
         0.05409   -0.00401    0.01175    0.01803
AFIX  43
H8    2    0.371351    1.161840    0.749555    11.00000   -1.20000
AFIX   0
C9    1    0.386879    1.020552    0.713461    11.00000    0.05305    0.04915 =
         0.04375   -0.00048    0.00713    0.01087
AFIX  43
H9    2    0.346848    0.998788    0.712312    11.00000   -1.20000
AFIX   0
C10   1    0.432101    0.955619    0.693104    11.00000    0.04650    0.03864 =
         0.02642    0.00021    0.00188    0.00448
C11   1    0.431487    0.798015    0.631094    11.00000    0.02705    0.04032 =
         0.02555    0.00089   -0.00172    0.00473
C12   1    0.347148    0.670870    0.645820    11.00000    0.02366    0.05829 =
         0.02838   -0.01006    0.00280   -0.00461
AFIX  23
H12A  2    0.316548    0.663602    0.616446    11.00000   -1.20000
H12B  2    0.333287    0.723130    0.672974    11.00000   -1.20000
AFIX   0
C13   1    0.355040    0.567056    0.676116    11.00000    0.03334    0.06599 =
         0.02376   -0.00421    0.00506   -0.01077
AFIX  23
H13A  2    0.381438    0.576394    0.708791    11.00000   -1.20000
H13B  2    0.316225    0.542901    0.690033    11.00000   -1.20000
AFIX   0
C14   1    0.439075    0.525580    0.611872    11.00000    0.02763    0.04577 =
         0.03038   -0.00016    0.00313   -0.00428
AFIX  23
H14A  2    0.455073    0.473637    0.585607    11.00000   -1.20000
H14B  2    0.468422    0.536047    0.642096    11.00000   -1.20000
AFIX   0
C15   1    0.429082    0.627478    0.580635    11.00000    0.02717    0.04239 =
         0.02641   -0.00332    0.00543   -0.00247
AFIX  23
H15A  2    0.467078    0.652254    0.565102    11.00000   -1.20000
H15B  2    0.401483    0.616162    0.549054    11.00000   -1.20000
AFIX   0
C16   1    0.390623    0.383294    0.666012    11.00000    0.05802    0.05830 =
         0.04584    0.01587    0.00771   -0.00851
AFIX 137
H16A  2    0.406772    0.333661    0.639184    11.00000   -1.50000
H16B  2    0.352752    0.357947    0.680364    11.00000   -1.50000
H16C  2    0.418366    0.391977    0.697165    11.00000   -1.50000
AFIX   0
C17   1    0.556647    0.869613    0.450026    11.00000    0.06382    0.06575 =
         0.03138   -0.00271    0.00973   -0.02306
AFIX 137
H17A  2    0.570626    0.939020    0.441026    11.00000   -1.50000
H17B  2    0.524463    0.850810    0.424546    11.00000   -1.50000
H17C  2    0.589244    0.820588    0.445812    11.00000   -1.50000
AFIX   0
O1A   4    0.353499    0.775731    0.768572    11.00000    0.06133    0.05636 =
         0.03059   -0.00598    0.01033   -0.01254
PART 1
O2AA  4    0.246183    0.829658    0.729873    21.00000    0.06308    0.10623 =
         0.02352    0.00462   -0.00533    0.00518
PART 0
PART 2
O2AB  4    0.233256    0.780819    0.735413   -21.00000    0.06308    0.10623 =
         0.02352    0.00462   -0.00533    0.00518
PART 0
O3A   4    0.170925    0.825114    0.791204    11.00000    0.04815    0.08403 =
         0.04469    0.00233   -0.01270   -0.01757
O4A   4    0.202754    0.831638    0.989651    11.00000    0.05558    0.04953 =
         0.03909    0.00179    0.00913   -0.00126
O5A   4    0.292577    0.834545    1.023990    11.00000    0.07112    0.09327 =
         0.02532    0.00014   -0.00825   -0.00104
O6A   4    0.464499    0.802669    0.901338    11.00000    0.05108    0.10674 =
         0.06087    0.01108   -0.01229    0.02168
O7A   4    0.454487    0.860825    0.816324    11.00000    0.04577    0.10417 =
         0.06084    0.01806    0.00381   -0.00240
N1A   3    0.224934    0.819341    0.779566    11.00000    0.05822    0.04720 =
         0.02992   -0.00242   -0.01161   -0.00053
N2A   3    0.257360    0.831709    0.983700    11.00000    0.05661    0.03173 =
         0.02715    0.00078   -0.00131    0.00021
N3A   3    0.433416    0.827373    0.860393    11.00000    0.04464    0.04797 =
         0.04643   -0.00154   -0.00217    0.01129
C1A   1    0.331616    0.803848    0.815042    11.00000    0.04987    0.02787 =
         0.02696    0.00079    0.00189   -0.00415
C2A   1    0.267857    0.817403    0.826482    11.00000    0.04726    0.02747 =
         0.02591    0.00167   -0.00676   -0.00249
C3A   1    0.243869    0.825692    0.880501    11.00000    0.04314    0.02283 =
         0.03075    0.00102   -0.00278   -0.00153
AFIX  43
H3A   2    0.202349    0.829991    0.885718    11.00000   -1.20000
AFIX   0
C4A   1    0.282464    0.827537    0.926971    11.00000    0.04941    0.02313 =
         0.02513    0.00091   -0.00188    0.00075
C5A   1    0.344683    0.826873    0.919657    11.00000    0.04833    0.02878 =
         0.02936    0.00001   -0.00868    0.00673
AFIX  43
H5A   2    0.370168    0.831076    0.951153    11.00000   -1.20000
AFIX   0
C6A   1    0.367927    0.820021    0.866019    11.00000    0.04225    0.03042 =
         0.03490    0.00103   -0.00224    0.00426
O1B   4    0.350053    0.406923    0.536012    11.00000    0.03930    0.05687 =
         0.03566   -0.00674   -0.00668    0.00061
O2B   4    0.436484    0.465655    0.458275    11.00000    0.03721    0.08201 =
         0.07165   -0.02632    0.00509   -0.01578
O3B   4    0.425258    0.356982    0.388726    11.00000    0.04325    0.08289 =
         0.05089   -0.01620    0.00486    0.01407
O4B   4    0.232685    0.437431    0.295284    11.00000    0.06097    0.05247 =
         0.03498   -0.00027   -0.00713    0.00020
O5B   4    0.151724    0.441133    0.347300    11.00000    0.04278    0.05298 =
         0.05693   -0.00927   -0.01423    0.01084
O6B   4    0.166177    0.402576    0.549901    11.00000    0.04214    0.09048 =
         0.06008    0.00313    0.01613   -0.00693
O7B   4    0.247673    0.451661    0.592275    11.00000    0.05540    0.09266 =
         0.03405   -0.00382    0.00697    0.00157
N1B   3    0.405104    0.411030    0.427424    11.00000    0.03429    0.04584 =
         0.04093   -0.00142    0.00283    0.00080
N2B   3    0.207091    0.434982    0.341869    11.00000    0.04658    0.02740 =
         0.04260   -0.00386   -0.01014    0.00332
N3B   3    0.219828    0.425059    0.549353    11.00000    0.03965    0.04675 =
         0.04051    0.00421    0.00827    0.00325
C1B   1    0.316713    0.414786    0.493760    11.00000    0.03461    0.02928 =
         0.03430   -0.00274   -0.00019   -0.00222
C2B   1    0.339808    0.413476    0.435470    11.00000    0.03080    0.02948 =
         0.03819   -0.00192    0.00199   -0.00152
C3B   1    0.305663    0.417155    0.387273    11.00000    0.03999    0.02455 =
         0.03232   -0.00125    0.00259   -0.00068
AFIX  43
H3B   2    0.323614    0.414394    0.351374    11.00000   -1.20000
AFIX   0
C4B   1    0.243325    0.425133    0.392678    11.00000    0.03893    0.02246 =
         0.03557   -0.00066   -0.00508    0.00013
C5B   1    0.216329    0.425668    0.446170    11.00000    0.03090    0.02458 =
         0.04393   -0.00077   -0.00036    0.00067
AFIX  43
H5B   2    0.174537    0.428721    0.449268    11.00000   -1.20000
AFIX   0
C6B   1    0.251313    0.421689    0.494508    11.00000    0.03481    0.02923 =
         0.03428    0.00042    0.00374   -0.00031
HKLF 4
REM  HSY-309 in Pbca #61
REM R1 =  0.0383 for   5508 Fo > 4sig(Fo)  and  0.0464 for all   6524 data
REM    506 parameters refined using      0 restraints
END
WGHT      0.0539      2.5610
REM Highest difference peak  0.285,  deepest hole -0.249,  1-sigma level  0.041
Q1    1   0.5499  0.9172  0.5907  11.00000  0.05    0.29
Q2    1   0.5579  0.9016  0.5329  11.00000  0.05    0.28
Q3    1   0.3356  0.8337  0.7607  11.00000  0.05    0.25
Q4    1   0.3303  0.4018  0.4625  11.00000  0.05    0.22
Q5    1   0.4198  0.4213  0.3844  11.00000  0.05    0.22
Q6    1   0.4422  0.7334  0.9012  11.00000  0.05    0.20
Q7    1   0.2284  0.3886  0.4169  11.00000  0.05    0.20
Q8    1   0.4975  0.8765  0.6030  11.00000  0.05    0.20
Q9    1   0.4607  0.9847  0.6825  11.00000  0.05    0.19
Q10   1   0.2322  0.4556  0.4199  11.00000  0.05    0.19
;
