# Supplementary material for: Olanzapinium dipicrate
Source: Acta Crystallogr Sect E Struct Rep Online. 2013 Jan 12;69(Pt 2):o232–3. doi: 10.1107/S1600536813000640 (PMC3569766; doi:10.1107/S1600536813000640)
Supplement: Supplementary file 2 [file e-69-0o232-Isup2.hkl]

# 
# h,k,l, Fc-squared, Fo-squared, sigma(Fo-squared) and status flag 
# 
data_I
_shelx_refln_list_code          4 
_shelx_F_calc_maximum      562.99 
_exptl_crystal_F_000      3184.00 
_reflns_d_resolution_high  0.8082 
 
loop_ 
 _symmetry_equiv_pos_as_xyz 
 'x, y, z' 
 '-x+1/2, -y, z+1/2' 
 'x+1/2, -y+1/2, -z' 
 '-x, y+1/2, -z+1/2' 
 '-x, -y, -z' 
 'x-1/2, y, -z-1/2' 
 '-x-1/2, y-1/2, z' 
 'x, -y-1/2, z-1/2' 
 
_cell_length_a    22.1660 
_cell_length_b    12.7349 
_cell_length_c    23.3951 
_cell_angle_alpha  90.000 
_cell_angle_beta   90.000 
_cell_angle_gamma  90.000 
 
_shelx_F_squared_multiplier     1.000 
 
loop_ 
 _refln_index_h 
 _refln_index_k 
 _refln_index_l 
 _refln_F_squared_calc 
 _refln_F_squared_meas 
 _refln_F_squared_sigma 
 _refln_observed_status 
   2   0   0     9228.33    11086.39    150.12 o 
   4   0   0    19945.78    19509.74    266.05 o 
   6   0   0    89032.05    88127.20   1000.51 o 
   8   0   0     8542.82     8999.13     79.71 o 
  10   0   0    67717.17    74679.91    895.51 o 
  12   0   0    26305.72    30691.58    583.86 o 
  14   0   0     4258.81     4184.90    145.21 o 
  16   0   0     4340.30     4268.57    110.08 o 
  18   0   0     2125.87     1791.26     45.06 o 
  20   0   0        5.05        5.30     11.95 o 
  22   0   0     6049.54     5755.51    114.07 o 
  24   0   0      106.49       83.44     14.67 o 
  26   0   0      265.38      457.28    112.50 o 
   2   1   0    33949.04    32969.23    475.20 o 
   4   1   0     4953.26     5161.43     60.51 o 
   6   1   0      871.33      761.46     11.27 o 
   8   1   0     7724.36     7132.73     56.69 o 
  10   1   0     6824.24     6664.78     81.58 o 
  12   1   0    13124.77    15313.54    239.97 o 
  14   1   0     2047.80     2457.26     79.31 o 
  16   1   0      854.23      831.13     37.21 o 
  18   1   0      117.39       90.53      7.90 o 
  20   1   0     1159.91     1115.92     27.22 o 
  22   1   0      288.10      362.71     19.79 o 
  24   1   0      176.26      186.87     13.49 o 
  26   1   0       59.38      360.38     79.65 o 
   0   2   0    19007.64    18353.75    194.94 o 
   2   2   0     2112.09     2052.79     75.86 o 
   4   2   0     1129.38     1144.66     28.78 o 
   6   2   0     5232.88     5371.44     46.17 o 
   8   2   0      295.92      417.83     12.84 o 
  10   2   0       88.36      101.42      7.28 o 
  12   2   0      502.45      537.23     22.35 o 
  14   2   0     1227.36     1261.12     36.77 o 
  16   2   0     4215.70     3926.43     85.08 o 
  18   2   0      402.96      432.55     16.71 o 
  20   2   0       37.02       29.66     12.23 o 
  22   2   0      641.73      583.97     21.88 o 
  24   2   0        9.19       22.93      8.96 o 
  26   2   0      205.33      504.73    301.06 o 
   2   3   0    91523.30    90692.10    747.98 o 
   4   3   0    86120.04    84044.05   1176.04 o 
   6   3   0     7496.05     7345.88     94.22 o 
   8   3   0     4036.31     4590.69    114.59 o 
  10   3   0    15824.44    16065.26    158.94 o 
  12   3   0    10473.96    11577.97    121.94 o 
  14   3   0       14.90        8.08      9.02 o 
  16   3   0      892.97      857.67     83.89 o 
  18   3   0      471.34      450.90     17.10 o 
  20   3   0     2230.44     2089.97     42.19 o 
  22   3   0      187.09      198.14     13.36 o 
  24   3   0      872.90      885.19     27.96 o 
  26   3   0       34.11       46.04     19.44 o 
   0   4   0   274565.94   264255.56   6843.03 o 
   2   4   0      690.58      792.55     39.38 o 
   4   4   0     6579.49     6717.13    139.51 o 
   6   4   0     2271.40     2124.11     42.49 o 
   8   4   0    11373.87    10757.09    144.90 o 
  10   4   0      126.27      185.22     17.03 o 
  12   4   0     2182.98     2210.79     50.18 o 
  14   4   0      400.81      413.33     23.48 o 
  16   4   0     6346.55     6268.53    117.03 o 
  18   4   0     2972.48     2837.29     43.81 o 
  20   4   0       28.20       40.06     10.78 o 
  22   4   0       36.64       44.56     12.11 o 
  24   4   0      455.71      486.73     25.72 o 
  26   4   0       82.80       90.02     20.84 o 
   2   5   0       88.12       68.10      8.96 o 
   4   5   0    19045.93    17745.48    200.23 o 
   6   5   0      594.81      615.08     21.32 o 
   8   5   0      305.29      371.54     22.00 o 
  10   5   0     3363.85     3075.85     80.51 o 
  12   5   0     2160.01     2133.34     51.28 o 
  14   5   0       72.26       60.14     11.21 o 
  16   5   0      682.36      630.26     24.42 o 
  18   5   0      862.04      811.90     24.61 o 
  20   5   0        4.12       -2.23      8.88 o 
  22   5   0      251.30      259.45     17.09 o 
  24   5   0      204.83      215.14     17.72 o 
   0   6   0     4428.60     4712.52    240.92 o 
   2   6   0     3585.39     3876.38     97.40 o 
   4   6   0     6449.35     5878.61    116.09 o 
   6   6   0      940.73     1036.41     30.45 o 
   8   6   0      517.78      566.36     28.93 o 
  10   6   0      137.48      166.35     22.32 o 
  12   6   0     3078.77     3010.62     83.37 o 
  14   6   0      116.84      118.57     18.14 o 
  16   6   0     2149.46     1856.85     52.37 o 
  18   6   0     1131.73     1023.52     32.02 o 
  20   6   0      556.63      515.11     24.28 o 
  22   6   0      681.96      777.78     29.72 o 
  24   6   0      117.28      102.16     18.02 o 
   2   7   0    26229.05    28692.51    774.62 o 
   4   7   0     2811.95     2926.84    107.14 o 
   6   7   0     1596.28     1915.78     44.80 o 
   8   7   0     1294.38     1369.11     57.97 o 
  10   7   0      365.99      391.94     33.22 o 
  12   7   0       94.77      117.86     17.56 o 
  14   7   0     4343.67     4375.53     79.26 o 
  16   7   0     1366.52     1276.72     43.31 o 
  18   7   0      264.20      260.79     19.42 o 
  20   7   0      141.14      155.94     16.26 o 
  22   7   0      195.87      193.41     15.67 o 
  24   7   0       68.58       50.28     15.44 o 
   0   8   0    83939.05    83933.25   1482.57 o 
   2   8   0    50975.60    50905.88    700.23 o 
   4   8   0    10050.45    10657.34    157.74 o 
   6   8   0     1498.34     1533.58     37.93 o 
   8   8   0       58.40       72.79     17.65 o 
  10   8   0     3145.33     3129.58     97.27 o 
  12   8   0     3102.92     3085.10     79.27 o 
  14   8   0     1863.24     1802.45     51.72 o 
  16   8   0      438.08      400.49     29.10 o 
  18   8   0      465.62      466.65     25.54 o 
  20   8   0        0.86       15.69     20.92 o 
  22   8   0      217.26      215.27     18.41 o 
   2   9   0       50.16       52.55     10.82 o 
   4   9   0      516.20      485.04     22.71 o 
   6   9   0       17.08       34.23     12.99 o 
   8   9   0        5.81        1.22     12.93 o 
  10   9   0     6298.34     6042.82    130.27 o 
  12   9   0      545.39      515.64     27.90 o 
  14   9   0       50.44       43.68     14.07 o 
  16   9   0     1154.60     1168.98     39.80 o 
  18   9   0       36.74       15.70     10.56 o 
  20   9   0     1180.30     1420.42     43.48 o 
  22   9   0        1.19       -3.45      8.50 o 
   0  10   0      280.50      315.31     35.40 o 
   2  10   0       51.10       43.37     16.54 o 
   4  10   0     2894.01     2650.57     55.78 o 
   6  10   0     1916.86     1963.78     47.34 o 
   8  10   0      402.37      393.69     24.36 o 
  10  10   0     1404.04     1423.91     40.21 o 
  12  10   0      634.58      666.03     31.19 o 
  14  10   0      963.63      914.11     40.38 o 
  16  10   0      156.28      147.42     15.03 o 
  18  10   0      247.65      207.42     15.96 o 
  20  10   0        1.56       11.79     12.65 o 
   2  11   0      273.18      248.67     18.16 o 
   4  11   0     1546.13     1516.99     35.22 o 
   6  11   0       92.95      119.77     13.90 o 
   8  11   0      291.29      326.24     22.36 o 
  10  11   0     8529.75     8684.70    146.18 o 
  12  11   0       28.04       15.01     15.13 o 
  14  11   0      260.26      257.86     19.03 o 
  16  11   0        1.81        4.10      8.05 o 
  18  11   0      212.39      220.95     16.24 o 
   0  12   0    17675.88    17892.53    298.02 o 
   2  12   0     6186.92     5678.89    105.20 o 
   4  12   0     2310.60     2122.84     45.35 o 
   6  12   0      215.93      187.89     18.58 o 
   8  12   0     1118.87     1007.84     45.91 o 
  10  12   0       42.99       44.02     11.21 o 
  12  12   0      445.37      466.24     28.53 o 
  14  12   0      122.47      179.84     21.92 o 
  16  12   0       69.12       83.47      9.55 o 
   2  13   0     1437.64     1462.73     51.18 o 
   4  13   0      465.65      472.93     29.89 o 
   6  13   0      144.41      170.44     16.51 o 
   8  13   0      873.41      884.00     37.30 o 
  10  13   0      294.73      278.65     25.84 o 
  12  13   0       76.58       90.31     12.70 o 
  14  13   0       27.89        6.87      7.85 o 
   0  14   0      117.91       95.83     29.19 o 
   2  14   0       67.45       92.72     15.76 o 
   4  14   0        7.16        5.86     10.53 o 
   6  14   0      150.18      199.69     14.79 o 
   8  14   0      378.04      400.38     22.37 o 
  10  14   0      126.19      109.04     11.89 o 
  12  14   0        9.70        7.67      7.75 o 
   2  15   0     1217.73     1258.15     47.20 o 
   4  15   0       66.51       26.20     14.42 o 
   6  15   0        4.76       13.49      9.51 o 
   1   1   1      298.86      293.41     19.45 o 
   2   1   1      733.70      614.87     12.64 o 
   3   1   1    28804.36    28880.23    346.73 o 
   4   1   1    25201.62    24974.43    127.82 o 
   5   1   1    26036.47    27087.38    125.61 o 
   6   1   1       92.53      127.53      3.69 o 
   7   1   1     3786.86     3273.51     26.07 o 
   8   1   1       52.83       92.77      3.39 o 
   9   1   1     8108.10     8653.63     48.76 o 
  10   1   1     7125.67     7659.93     55.68 o 
  11   1   1       81.58       39.29      7.64 o 
  12   1   1     2184.06     2345.04     35.46 o 
  13   1   1     1459.20     1331.78     32.79 o 
  14   1   1      802.92      700.60     22.46 o 
  15   1   1     1534.55     1667.94     36.31 o 
  16   1   1        5.41       -2.13      7.69 o 
  17   1   1     1522.03     1383.10     32.66 o 
  18   1   1      200.32      176.61      7.27 o 
  19   1   1     1128.76     1062.33     18.12 o 
  20   1   1      218.32      199.04      8.38 o 
  21   1   1     1241.66     1193.16     22.59 o 
  22   1   1        3.38       -0.92      7.45 o 
  23   1   1     1116.62     1072.54     23.14 o 
  24   1   1      335.45      325.02     13.53 o 
  25   1   1      389.96      482.16     20.29 o 
  26   1   1       28.54        9.27     10.46 o 
   0   2   1    41812.75    39929.30    850.38 o 
   1   2   1     1231.17     1546.33     39.09 o 
   2   2   1      122.74       91.92      4.50 o 
   3   2   1    19405.09    18925.62    165.85 o 
   4   2   1     7131.74     7439.45     68.49 o 
   5   2   1    32640.11    32084.55    299.52 o 
   6   2   1     4010.55     3557.72     29.68 o 
   7   2   1     3113.00     3332.97     24.47 o 
   8   2   1       20.55       24.71      3.16 o 
   9   2   1      229.60      277.82      7.09 o 
  10   2   1     9524.21    10620.53     62.28 o 
  11   2   1     1969.59     2365.28     26.26 o 
  12   2   1      247.51      224.74     10.68 o 
  13   2   1     5690.57     6258.23     63.43 o 
  14   2   1     2841.49     2720.04     45.78 o 
  15   2   1        4.12       16.42      8.45 o 
  16   2   1       31.98        3.64      8.68 o 
  17   2   1       19.98        8.76      9.53 o 
  18   2   1       53.91       38.17      5.28 o 
  19   2   1      872.76      994.74     18.10 o 
  20   2   1     2941.95     2741.28     37.72 o 
  21   2   1     1558.24     1402.19     25.28 o 
  22   2   1        0.69       -2.66      6.12 o 
  23   2   1      652.77      665.04     17.24 o 
  24   2   1      481.20      479.66     16.57 o 
  25   2   1      121.24      188.24     41.00 o 
  26   2   1        0.24       48.99     53.11 o 
  27   2   1       34.85       35.97     14.89 o 
   1   3   1       25.58       15.63      3.33 o 
   2   3   1    28194.31    28625.96    202.99 o 
   3   3   1    32119.69    33292.09    407.93 o 
   4   3   1    24389.48    23259.62    166.97 o 
   5   3   1      690.32      726.32      9.97 o 
   6   3   1     4176.80     4230.99     38.31 o 
   7   3   1      706.58      666.40      9.80 o 
   8   3   1     3463.46     3501.27     38.86 o 
   9   3   1      819.00      965.98     15.99 o 
  10   3   1      100.37      147.99      6.58 o 
  11   3   1     1253.55     1385.41     20.08 o 
  12   3   1     3049.27     3367.09     38.64 o 
  13   3   1     5599.96     6151.80     70.32 o 
  14   3   1      601.77      616.00     23.16 o 
  15   3   1      394.36      500.95     18.87 o 
  16   3   1      597.63      536.99     27.14 o 
  17   3   1      369.79      319.67     20.23 o 
  18   3   1        0.80       -3.46      5.49 o 
  19   3   1      161.01      146.70      7.64 o 
  20   3   1      195.86      172.91      9.39 o 
  21   3   1      190.51      199.85      9.72 o 
  22   3   1      300.32      268.56     10.99 o 
  23   3   1      112.76      113.68      7.67 o 
  24   3   1       14.30       24.68     10.46 o 
  25   3   1      213.31      266.19     19.84 o 
  26   3   1        2.52       10.36      9.25 o 
   0   4   1   188221.81   185461.69   2932.67 o 
   1   4   1   316960.62   301521.34   6913.78 o 
   2   4   1    61467.50    59276.04   1095.11 o 
   3   4   1    84259.29    84618.18    942.85 o 
   4   4   1     5204.16     5356.01     43.67 o 
   5   4   1       29.79       75.49      5.68 o 
   6   4   1      631.56      672.88     10.50 o 
   7   4   1       44.67       68.89      5.59 o 
   8   4   1     3105.42     3530.73     51.69 o 
   9   4   1     5996.86     6087.34     89.49 o 
  10   4   1     5195.92     5200.24     58.42 o 
  11   4   1     1352.67     1745.37     33.82 o 
  12   4   1      682.27      870.57     22.09 o 
  13   4   1      109.29       64.86      8.74 o 
  14   4   1      430.32      473.00     18.56 o 
  15   4   1      811.77      779.16     26.00 o 
  16   4   1       12.19       14.81     12.89 o 
  17   4   1     4185.42     4098.66     38.54 o 
  18   4   1      459.31      416.72     11.82 o 
  19   4   1     1233.62     1108.60     22.18 o 
  20   4   1       37.85       42.77      7.60 o 
  21   4   1     2611.20     2517.07     34.62 o 
  22   4   1        8.57       -5.96      6.38 o 
  23   4   1        1.41        5.40      5.72 o 
  24   4   1      219.85      281.49     12.57 o 
  25   4   1      303.80      282.73     19.65 o 
  26   4   1      161.43      163.54     17.10 o 
   1   5   1    12331.62    12228.43    167.50 o 
   2   5   1     7150.80     7541.51     67.06 o 
   3   5   1      302.01      331.53     11.98 o 
   4   5   1     5261.85     5204.36     52.62 o 
   5   5   1       10.20       22.81      5.63 o 
   6   5   1      813.44      954.67     17.87 o 
   7   5   1     6678.22     6801.90     75.72 o 
   8   5   1     5259.95     5715.84     67.37 o 
   9   5   1       79.76      148.73     11.19 o 
  10   5   1     2453.82     2707.82     45.30 o 
  11   5   1     4565.15     4739.24     55.66 o 
  12   5   1     1443.90     1648.52     31.17 o 
  13   5   1      834.43      916.99     24.08 o 
  14   5   1      327.16      310.86     14.50 o 
  15   5   1     1011.67     1046.63     28.67 o 
  16   5   1     2378.28     2317.74     35.08 o 
  17   5   1      197.68      203.47      9.99 o 
  18   5   1      314.08      263.10     10.52 o 
  19   5   1      177.04      159.34      9.44 o 
  20   5   1        1.41       -3.52      7.52 o 
  21   5   1      754.29      685.49     18.44 o 
  22   5   1      111.12      148.38     12.77 o 
  23   5   1     1035.84      998.68     23.38 o 
  24   5   1      416.03      400.42     14.95 o 
  25   5   1      160.90      183.92     12.14 o 
   0   6   1     3644.04     4137.35    126.08 o 
   1   6   1       59.87       54.63      7.48 o 
   2   6   1       53.84       46.21      7.08 o 
   3   6   1      690.96      613.00     18.57 o 
   4   6   1      468.38      497.55     18.60 o 
   5   6   1    11521.58    12058.58    113.09 o 
   6   6   1      413.76      442.32     13.48 o 
   7   6   1      225.66      259.40     15.06 o 
   8   6   1      252.43      272.22     16.10 o 
   9   6   1      982.23      929.61     28.84 o 
  10   6   1     1032.04     1167.30     37.51 o 
  11   6   1        4.57        8.18      9.30 o 
  12   6   1     1138.88     1149.22     31.00 o 
  13   6   1      908.15      973.02     29.60 o 
  14   6   1      483.22      484.21     21.68 o 
  15   6   1      379.14      358.41     15.01 o 
  16   6   1     1109.97     1069.53     28.01 o 
  17   6   1      224.86      202.24     11.91 o 
  18   6   1        3.80       -5.11      7.32 o 
  19   6   1       40.86       52.94      7.57 o 
  20   6   1      777.33      751.04     20.53 o 
  21   6   1      156.03      175.06     11.86 o 
  22   6   1       46.65       81.47      8.20 o 
  23   6   1       61.73       87.49      9.31 o 
  24   6   1        7.59        9.83      6.53 o 
  25   6   1       19.81       24.95     13.45 o 
   1   7   1      568.28      505.91     21.26 o 
   2   7   1     3204.52     3317.68     49.91 o 
   3   7   1      157.22      133.93     10.44 o 
   4   7   1     4946.15     4833.13     54.54 o 
   5   7   1     1074.06     1039.65     23.03 o 
   6   7   1     3678.55     3876.11     45.20 o 
   7   7   1    13700.49    13704.21    268.42 o 
   8   7   1     1101.76     1035.05     31.78 o 
   9   7   1      388.43      408.73     20.65 o 
  10   7   1      976.62     1006.53     36.56 o 
  11   7   1     1420.24     1491.75     46.80 o 
  12   7   1       35.36       49.13     11.07 o 
  13   7   1     5674.68     5550.50     57.87 o 
  14   7   1     1231.05     1132.75     26.81 o 
  15   7   1     1834.17     1687.37     33.22 o 
  16   7   1      389.43      335.19     15.30 o 
  17   7   1      182.71      174.43     12.90 o 
  18   7   1       89.29       69.21      8.58 o 
  19   7   1      183.29      143.28     11.05 o 
  20   7   1      458.53      494.31     18.01 o 
  21   7   1     1971.03     2056.40     34.81 o 
  22   7   1        0.24        3.13      6.59 o 
  23   7   1       48.98       58.84      7.58 o 
  24   7   1       38.93       39.50     15.72 o 
   0   8   1     1938.70     2090.99     84.95 o 
   1   8   1    20583.82    20343.88    350.10 o 
   2   8   1     1174.89     1196.16     31.77 o 
   3   8   1    15143.42    15371.01    361.35 o 
   4   8   1     2252.46     2378.88     39.44 o 
   5   8   1     1961.01     2119.53     35.78 o 
   6   8   1      561.55      591.11     21.73 o 
   7   8   1      591.82      474.01     22.61 o 
   8   8   1     1418.66     1333.24     34.34 o 
   9   8   1      224.32      200.11     15.76 o 
  10   8   1     1548.36     1514.63     41.40 o 
  11   8   1      393.26      363.17     17.94 o 
  12   8   1      862.91      857.94     24.56 o 
  13   8   1      871.00      843.62     24.76 o 
  14   8   1       85.47      101.61     11.82 o 
  15   8   1      584.42      549.02     20.19 o 
  16   8   1      341.84      274.06     17.77 o 
  17   8   1      729.86      805.13     25.56 o 
  18   8   1        5.55       -7.18      7.18 o 
  19   8   1       65.63       73.92      9.61 o 
  20   8   1      152.63      144.11     11.46 o 
  21   8   1     1098.33     1149.45     27.61 o 
  22   8   1       14.51       15.36      7.87 o 
  23   8   1        8.78       14.04      8.99 o 
   1   9   1      507.32      467.09     19.41 o 
   2   9   1      340.08      302.12     16.01 o 
   3   9   1       90.45      106.97     14.38 o 
   4   9   1     6798.67     6505.96    116.64 o 
   5   9   1        1.56       -1.07      6.43 o 
   6   9   1       30.07       32.05      9.84 o 
   7   9   1      390.66      343.36     23.57 o 
   8   9   1      197.99      214.70     19.80 o 
   9   9   1      509.69      483.98     15.76 o 
  10   9   1        0.08       10.53      7.23 o 
  11   9   1      311.55      331.01     17.08 o 
  12   9   1      738.82      712.15     24.48 o 
  13   9   1        5.55        0.03      7.29 o 
  14   9   1      352.25      329.84     16.14 o 
  15   9   1       28.30       24.20      8.06 o 
  16   9   1        7.27        5.54      7.31 o 
  17   9   1       43.56       20.31     10.33 o 
  18   9   1      331.50      323.67     14.73 o 
  19   9   1        8.78        8.75      7.36 o 
  20   9   1        0.59        4.20      8.18 o 
  21   9   1       63.27       72.39      9.22 o 
  22   9   1      174.68      186.64     13.61 o 
   0  10   1      788.07      668.75     36.50 o 
   1  10   1       30.62       47.86      9.49 o 
   2  10   1      200.92      202.98     15.18 o 
   3  10   1      420.80      356.67     18.97 o 
   4  10   1       35.38       25.27      6.30 o 
   5  10   1       25.88       14.14      5.28 o 
   6  10   1     3375.74     3267.00     46.73 o 
   7  10   1     1154.24     1141.90     28.60 o 
   8  10   1      617.47      595.86     20.82 o 
   9  10   1      506.26      481.71     17.52 o 
  10  10   1       81.24       95.43      9.06 o 
  11  10   1      887.86      951.37     26.09 o 
  12  10   1      205.25      212.66     14.31 o 
  13  10   1      468.13      476.54     20.22 o 
  14  10   1       66.65       54.99      8.81 o 
  15  10   1      128.88      130.82     12.39 o 
  16  10   1       22.57       23.21      6.83 o 
  17  10   1      228.86      228.46     12.57 o 
  18  10   1       39.21       49.22      7.03 o 
  19  10   1       23.41       36.46      7.05 o 
  20  10   1      960.57      987.40     27.43 o 
  21  10   1      138.06      157.38     15.59 o 
   1  11   1       49.64       40.67      7.29 o 
   2  11   1       38.83       33.21      7.09 o 
   3  11   1     2695.43     2599.58     37.32 o 
   4  11   1     1210.01     1184.28     23.65 o 
   5  11   1      172.72      151.12      8.97 o 
   6  11   1       73.99       66.87      8.22 o 
   7  11   1      833.94      825.66     24.57 o 
   8  11   1        2.01        2.04      8.08 o 
   9  11   1      244.03      211.48     14.42 o 
  10  11   1       38.69       41.76      9.67 o 
  11  11   1      317.29      304.11     19.62 o 
  12  11   1       44.90       45.83     10.08 o 
  13  11   1       52.90       56.44      8.49 o 
  14  11   1        3.20       -1.45      6.82 o 
  15  11   1      182.42      192.69     11.58 o 
  16  11   1        8.87        9.85      6.66 o 
  17  11   1        0.44        4.02      5.80 o 
  18  11   1       18.30       26.07     10.69 o 
  19  11   1       82.22       73.92     12.33 o 
   0  12   1     3398.09     3209.49     81.86 o 
   1  12   1     1488.64     1479.42     32.62 o 
   2  12   1     1623.35     1495.88     31.09 o 
   3  12   1     1516.14     1481.43     29.36 o 
   4  12   1      778.31      819.12     21.61 o 
   5  12   1      524.83      480.15     16.73 o 
   6  12   1       56.77       63.70      8.76 o 
   7  12   1      245.61      210.39     12.50 o 
   8  12   1      212.83      169.65     12.43 o 
   9  12   1      124.49      118.39     12.46 o 
  10  12   1      194.13      212.03     13.28 o 
  11  12   1       13.53       19.73      7.74 o 
  12  12   1       12.17       -4.59      8.06 o 
  13  12   1        8.42       24.18      8.42 o 
  14  12   1        1.59       -4.24      7.11 o 
  15  12   1       65.31       39.17      7.16 o 
  16  12   1       12.23       -0.89      6.45 o 
  17  12   1       12.63        5.72      6.18 o 
   1  13   1      422.31      453.36     19.56 o 
   2  13   1       56.32       57.02      9.05 o 
   3  13   1      101.03       77.61     10.66 o 
   4  13   1       21.91       22.14      9.10 o 
   5  13   1       27.02       27.79      7.26 o 
   6  13   1        0.08        0.05      7.57 o 
   7  13   1      815.01      818.68     23.58 o 
   8  13   1       85.72       59.33      9.99 o 
   9  13   1      268.24      249.86     16.62 o 
  10  13   1        8.86       -0.08      8.41 o 
  11  13   1       42.64       30.87     10.49 o 
  12  13   1      271.63      243.61     14.64 o 
  13  13   1      481.75      433.29     15.26 o 
  14  13   1        2.16        4.45      6.10 o 
  15  13   1       16.58        8.36      7.53 o 
   0  14   1       30.63       58.33     21.08 o 
   1  14   1       56.38       55.73     13.53 o 
   2  14   1        0.36        8.52      9.61 o 
   3  14   1       72.38      118.60     12.52 o 
   4  14   1        2.19       14.02      8.17 o 
   5  14   1      128.08      110.67     10.55 o 
   6  14   1       55.45       47.24      6.50 o 
   7  14   1      395.88      388.72     14.72 o 
   8  14   1      104.40      122.58     10.04 o 
   9  14   1       79.15       87.01      8.37 o 
  10  14   1        2.05        8.49      5.65 o 
  11  14   1       98.60      120.91     10.17 o 
  12  14   1        0.24        1.60      8.45 o 
   1  15   1      138.35      163.07     13.63 o 
   2  15   1      149.61      210.39     14.98 o 
   3  15   1      282.12      293.77     16.74 o 
   4  15   1        3.98        5.95      7.23 o 
   5  15   1       17.37       12.53      5.66 o 
   6  15   1        0.86       -4.52      6.31 o 
   7  15   1      349.62      326.31     16.17 o 
   0   0   2    18587.53    19436.47    349.35 o 
   1   0   2    65879.05    61885.55   1612.67 o 
   2   0   2    14015.57    13898.07    164.88 o 
   3   0   2    39178.25    34736.36    303.64 o 
   4   0   2    17171.38    16402.18    229.83 o 
   5   0   2    25867.75    25845.02    307.15 o 
   6   0   2     5368.75     5185.39     47.78 o 
   7   0   2    24387.61    23837.12    144.73 o 
   8   0   2    37824.40    40152.54    358.50 o 
   9   0   2      117.58      222.84      9.08 o 
  10   0   2      968.10      819.10     19.13 o 
  11   0   2     1967.28     2431.93     70.65 o 
  12   0   2      253.21      252.08     38.26 o 
  13   0   2      625.49      665.09     36.58 o 
  14   0   2     2591.54     2297.81     58.97 o 
  15   0   2     1071.99      952.99     38.92 o 
  16   0   2       18.62       13.58     11.65 o 
  17   0   2       92.33       94.98     13.85 o 
  18   0   2     2934.85     2753.12     40.28 o 
  19   0   2     1968.66     1866.11     35.14 o 
  20   0   2      115.54      133.32     10.76 o 
  21   0   2     3600.92     3417.47     60.92 o 
  22   0   2     2424.35     2313.12     53.15 o 
  23   0   2     1426.06     1339.16     43.22 o 
  24   0   2      154.64      197.21     16.05 o 
  25   0   2       28.98       11.73     10.12 o 
  26   0   2      374.42      439.34     31.92 o 
   1   1   2    18380.80    17753.83    195.98 o 
   2   1   2     9069.73     9279.65     88.81 o 
   3   1   2     1407.30     1529.91     18.87 o 
   4   1   2     4930.56     4991.20     38.12 o 
   5   1   2     4759.85     4613.47     32.72 o 
   6   1   2     6963.62     6895.28     49.52 o 
   7   1   2    12867.44    12544.51     69.03 o 
   8   1   2     3172.73     3355.07     24.37 o 
   9   1   2      769.89      888.86     11.69 o 
  10   1   2    12742.52    13640.11    113.32 o 
  11   1   2    27502.81    30725.99    269.34 o 
  12   1   2     2403.30     2635.32     42.01 o 
  13   1   2     3492.12     3143.69     52.42 o 
  14   1   2     1026.21     1159.57     32.19 o 
  15   1   2        2.33        2.82      7.23 o 
  16   1   2     3259.61     3167.26     49.47 o 
  17   1   2     1707.86     1669.61     39.49 o 
  18   1   2      298.25      327.26     10.39 o 
  19   1   2     1378.16     1437.83     21.22 o 
  20   1   2      700.07      563.21     13.75 o 
  21   1   2      529.35      609.22     17.95 o 
  22   1   2      268.85      198.03     11.43 o 
  23   1   2      219.37      154.54     10.52 o 
  24   1   2      142.10      117.36      9.60 o 
  25   1   2        0.72       -2.12      7.27 o 
  26   1   2       17.34       24.22      6.93 o 
  27   1   2        0.82      206.10    196.82 o 
   0   2   2    12711.69    11696.70    443.99 o 
   1   2   2     5408.95     5755.17     58.84 o 
   2   2   2    17449.50    18144.99    269.59 o 
   3   2   2      697.82      631.02     10.04 o 
   4   2   2     5307.29     5370.78     98.02 o 
   5   2   2      679.13      640.98     10.58 o 
   6   2   2     3735.95     3661.87     23.56 o 
   7   2   2      369.78      401.70      7.17 o 
   8   2   2     4957.37     5168.69     34.32 o 
   9   2   2    18440.35    18709.46    115.23 o 
  10   2   2    13899.48    15263.60    137.08 o 
  11   2   2       77.96      123.39      6.55 o 
  12   2   2     8373.29     8779.94     72.92 o 
  13   2   2     1199.07     1298.06     25.33 o 
  14   2   2       72.89       51.36      8.57 o 
  15   2   2     5311.94     5254.00     77.51 o 
  16   2   2       15.46       13.19     11.37 o 
  17   2   2        0.73       15.32     10.24 o 
  18   2   2        2.89       -0.78      5.09 o 
  19   2   2     1188.40     1003.06     17.58 o 
  20   2   2      321.18      319.74     12.61 o 
  21   2   2        6.88       -0.90      7.86 o 
  22   2   2       58.46       31.94      7.72 o 
  23   2   2        1.02       -1.70      7.03 o 
  24   2   2        4.83        6.72     10.36 o 
  25   2   2       40.75       41.18      9.64 o 
  26   2   2       30.02       23.80      7.52 o 
  27   2   2        5.79       24.42     12.57 o 
   1   3   2    33932.93    33226.50    409.48 o 
   2   3   2    14900.67    14496.15    162.95 o 
   3   3   2     2813.31     2952.30     27.96 o 
   4   3   2     8929.37     8444.26    112.92 o 
   5   3   2      671.36      594.97     13.23 o 
   6   3   2     6567.46     7007.66     50.58 o 
   7   3   2     5372.95     5629.24     68.33 o 
   8   3   2      160.13      224.30      6.82 o 
   9   3   2    13644.09    15081.17     94.60 o 
  10   3   2     4370.27     4758.40     42.34 o 
  11   3   2     2389.25     2327.55     27.29 o 
  12   3   2     1512.06     1567.58     23.96 o 
  13   3   2      778.87      792.60     19.35 o 
  14   3   2      491.94      381.84     17.54 o 
  15   3   2       23.12       20.08      7.81 o 
  16   3   2     1582.53     1573.54     40.82 o 
  17   3   2      972.26      956.75     21.79 o 
  18   3   2      477.95      447.74     12.63 o 
  19   3   2     3385.80     3382.92     33.30 o 
  20   3   2      911.13      871.94     18.98 o 
  21   3   2      756.90      767.37     19.20 o 
  22   3   2      293.48      218.68     11.68 o 
  23   3   2      109.32      130.99      8.85 o 
  24   3   2      135.65      162.28     38.58 o 
  25   3   2      174.04      214.61     12.80 o 
  26   3   2       41.31       45.89      8.68 o 
   0   4   2    50050.76    49596.12   1064.98 o 
   1   4   2    11027.99    10374.53     77.21 o 
   2   4   2     9535.30     9311.44     86.63 o 
   3   4   2     2649.57     2567.04     26.56 o 
   4   4   2      199.77      211.73      9.74 o 
   5   4   2    11381.10    11585.45    117.14 o 
   6   4   2     6593.02     6893.32     56.97 o 
   7   4   2      508.26      533.14     11.31 o 
   8   4   2       43.21       36.77      5.18 o 
   9   4   2        2.04        3.40      5.41 o 
  10   4   2        0.94        4.74      5.19 o 
  11   4   2       93.77      122.99      8.55 o 
  12   4   2      546.14      581.11     15.98 o 
  13   4   2       27.02       20.71      8.15 o 
  14   4   2     1251.54     1148.97     30.77 o 
  15   4   2      474.56      485.61     22.85 o 
  16   4   2      329.55      305.96     19.35 o 
  17   4   2      315.33      290.50     10.55 o 
  18   4   2      276.45      263.87     10.34 o 
  19   4   2       18.46       18.05      6.15 o 
  20   4   2       80.74       50.10      7.62 o 
  21   4   2       47.03       55.89     11.28 o 
  22   4   2      404.12      399.60     14.73 o 
  23   4   2      115.82      103.88     10.12 o 
  24   4   2        0.27       -6.17      6.98 o 
  25   4   2       41.47       39.95     11.84 o 
  26   4   2        4.94       -4.19      9.81 o 
   1   5   2     2208.69     1952.96     30.13 o 
   2   5   2    18777.77    19129.75    263.85 o 
   3   5   2     3200.29     2829.68     46.62 o 
   4   5   2     1374.24     1282.80     22.44 o 
   5   5   2     3973.01     3900.89     40.25 o 
   6   5   2        8.78       25.50      5.68 o 
   7   5   2     2251.16     2300.82     30.20 o 
   8   5   2      402.11      521.32     16.79 o 
   9   5   2     3559.73     3880.25     55.85 o 
  10   5   2      396.15      366.45     16.61 o 
  11   5   2      410.61      430.90     15.88 o 
  12   5   2     2204.53     2238.53     36.82 o 
  13   5   2      355.61      352.00     15.34 o 
  14   5   2     2886.90     2897.67     48.24 o 
  15   5   2      524.69      516.01     22.37 o 
  16   5   2      955.59      940.00     21.80 o 
  17   5   2      917.40      841.17     21.06 o 
  18   5   2     1063.91     1001.91     22.07 o 
  19   5   2       40.23       30.82      7.36 o 
  20   5   2       77.51       69.14      7.92 o 
  21   5   2      126.29      152.41      9.99 o 
  22   5   2      267.86      248.95     12.39 o 
  23   5   2      109.28      109.87     10.20 o 
  24   5   2       66.56       75.81      8.21 o 
  25   5   2      165.30      154.09     11.47 o 
   0   6   2     9799.09    10312.25    120.57 o 
   1   6   2     1414.94     1460.92     30.68 o 
   2   6   2     1739.79     2018.73     42.00 o 
   3   6   2     8692.57     9292.07    121.44 o 
   4   6   2     6279.87     6568.15     96.63 o 
   5   6   2     1760.82     2079.34     33.66 o 
   6   6   2     1904.93     1826.24     31.29 o 
   7   6   2      291.99      413.66     15.22 o 
   8   6   2      939.86      835.84     27.00 o 
   9   6   2     1298.31     1336.70     42.62 o 
  10   6   2      948.63     1113.91     32.56 o 
  11   6   2     3028.99     3020.40     51.37 o 
  12   6   2     8714.96     8790.61    110.99 o 
  13   6   2     1461.50     1288.44     42.79 o 
  14   6   2      547.86      565.70     36.40 o 
  15   6   2     1153.27     1072.75     27.48 o 
  16   6   2       86.05       67.95      8.71 o 
  17   6   2      644.75      627.93     20.47 o 
  18   6   2      182.58      178.51     12.17 o 
  19   6   2      478.33      455.56     16.62 o 
  20   6   2      505.40      531.22     18.38 o 
  21   6   2       69.95       46.20      8.44 o 
  22   6   2      224.34      252.84     13.10 o 
  23   6   2      198.14      214.33     12.67 o 
  24   6   2      431.69      487.90     15.90 o 
  25   6   2        1.48       22.70     13.07 o 
   1   7   2      760.85      677.14     19.89 o 
   2   7   2      736.88      623.89     19.27 o 
   3   7   2     3386.22     3732.44     47.85 o 
   4   7   2     1179.68     1274.32     27.66 o 
   5   7   2        1.87       12.04      7.37 o 
   6   7   2       31.42       22.70      6.53 o 
   7   7   2       32.02       59.69     10.60 o 
   8   7   2     1439.66     1365.93     33.44 o 
   9   7   2       26.26       31.55      8.26 o 
  10   7   2     2080.04     2007.83     53.62 o 
  11   7   2      134.00      147.77     14.51 o 
  12   7   2      175.90      178.73     25.22 o 
  13   7   2       45.62       33.24      7.43 o 
  14   7   2     1233.11     1153.34     27.03 o 
  15   7   2      767.58      737.86     22.10 o 
  16   7   2        0.77       -6.49      8.16 o 
  17   7   2      461.28      473.28     20.75 o 
  18   7   2       65.95       74.13     10.03 o 
  19   7   2      229.97      256.96     13.62 o 
  20   7   2      266.86      270.56     14.94 o 
  21   7   2      198.14      226.78     13.68 o 
  22   7   2        0.17        6.00      6.77 o 
  23   7   2      322.46      317.90     19.37 o 
  24   7   2       41.67       29.42     18.42 o 
   0   8   2     2048.89     2166.18     60.77 o 
   1   8   2    22063.73    23196.42    218.79 o 
   2   8   2       12.25        6.48      8.27 o 
   3   8   2       80.61      142.03     19.79 o 
   4   8   2        0.52       -2.34      8.02 o 
   5   8   2      212.50      182.14     11.79 o 
   6   8   2      840.04      784.14     30.29 o 
   7   8   2      199.95      195.02     15.35 o 
   8   8   2      206.54      226.45     16.34 o 
   9   8   2        2.82        9.15      7.69 o 
  10   8   2     1900.89     1822.71     51.29 o 
  11   8   2      212.69      150.52     11.48 o 
  12   8   2        3.14        6.23      7.79 o 
  13   8   2       78.18       55.07      8.86 o 
  14   8   2       38.53       28.22      9.34 o 
  15   8   2        0.62       11.75      9.02 o 
  16   8   2       18.63       12.47      8.46 o 
  17   8   2       18.42        9.36      8.62 o 
  18   8   2      174.44      181.67     11.05 o 
  19   8   2      219.10      216.92     14.91 o 
  20   8   2      168.16      126.47     12.43 o 
  21   8   2        6.53       14.80      7.54 o 
  22   8   2       64.20       39.93      8.55 o 
  23   8   2      391.17      386.17     22.48 o 
   1   9   2      188.85      153.22     16.27 o 
   2   9   2     1752.43     1738.28     44.15 o 
   3   9   2      454.97      451.33     22.68 o 
   4   9   2      187.13      211.62     18.63 o 
   5   9   2     1383.25     1341.72     34.65 o 
   6   9   2     2927.00     2767.25     58.35 o 
   7   9   2       19.40       15.56      9.36 o 
   8   9   2      125.81      147.82     14.35 o 
   9   9   2        3.18        5.90      6.15 o 
  10   9   2     1525.31     1520.00     32.70 o 
  11   9   2     1145.77     1056.14     29.54 o 
  12   9   2      324.41      284.51     16.03 o 
  13   9   2      886.47      863.87     29.19 o 
  14   9   2      441.75      374.23     18.39 o 
  15   9   2      533.55      524.45     19.55 o 
  16   9   2      189.37      201.35     13.59 o 
  17   9   2      279.27      271.31     13.29 o 
  18   9   2       33.02       38.41      7.79 o 
  19   9   2       51.51       41.76      8.56 o 
  20   9   2      119.73       97.84     11.49 o 
  21   9   2       98.95      113.61     11.47 o 
  22   9   2       82.50       71.52      9.78 o 
   0  10   2      211.73      222.68     22.72 o 
   1  10   2        4.03       -5.15      9.19 o 
   2  10   2       11.19        6.55      9.38 o 
   3  10   2        2.86        8.15      7.81 o 
   4  10   2     1419.84     1340.90     29.91 o 
   5  10   2      467.91      438.37     14.45 o 
   6  10   2       20.70       16.39      7.41 o 
   7  10   2      318.12      288.63     15.17 o 
   8  10   2      458.76      411.94     19.00 o 
   9  10   2       72.50       72.34      9.88 o 
  10  10   2      353.12      337.65     16.69 o 
  11  10   2       34.35        3.67     10.64 o 
  12  10   2      228.79      218.10     13.52 o 
  13  10   2     1019.70     1008.39     26.71 o 
  14  10   2        0.18        2.73      7.38 o 
  15  10   2       81.11       84.62      9.73 o 
  16  10   2      439.13      492.36     17.47 o 
  17  10   2       90.41       85.73      9.92 o 
  18  10   2      248.59      263.70     13.04 o 
  19  10   2      205.29      242.27     12.37 o 
  20  10   2       30.42        4.63      7.29 o 
  21  10   2      341.12      415.13     31.45 o 
   1  11   2       41.03       19.03      6.94 o 
   2  11   2      594.29      525.71     18.57 o 
   3  11   2       62.31       39.12      6.72 o 
   4  11   2      253.86      181.44     10.50 o 
   5  11   2      230.98      243.54     12.32 o 
   6  11   2      970.60     1005.53     25.59 o 
   7  11   2      591.64      571.90     20.87 o 
   8  11   2     1173.19     1208.17     29.84 o 
   9  11   2        1.12       -1.90      7.74 o 
  10  11   2      997.10      970.69     24.49 o 
  11  11   2      346.17      356.75     16.16 o 
  12  11   2       39.16       34.80      8.56 o 
  13  11   2      232.85      206.62     14.47 o 
  14  11   2      136.79      109.35     11.25 o 
  15  11   2      185.95      179.52     12.41 o 
  16  11   2       69.52       73.74      8.27 o 
  17  11   2       58.83       71.04      7.91 o 
  18  11   2       17.20       29.09      7.48 o 
  19  11   2      187.09      211.94     18.03 o 
   0  12   2     4929.08     4680.64    102.90 o 
   1  12   2     4598.49     4545.85     60.94 o 
   2  12   2     2799.53     2563.10     45.54 o 
   3  12   2      152.07      184.27     13.05 o 
   4  12   2       56.11       48.71      7.58 o 
   5  12   2     1996.47     1989.86     33.60 o 
   6  12   2      214.35      282.89     14.00 o 
   7  12   2     1169.55     1115.55     27.90 o 
   8  12   2       60.82       66.47     10.08 o 
   9  12   2     1325.52     1294.88     33.99 o 
  10  12   2      140.35      166.40     13.41 o 
  11  12   2      953.43     1004.62     28.57 o 
  12  12   2      621.61      590.49     24.16 o 
  13  12   2        0.83        8.89      7.96 o 
  14  12   2       27.72       26.14      7.69 o 
  15  12   2        4.22        9.38      6.29 o 
  16  12   2      205.95      193.48      9.79 o 
  17  12   2      212.95      205.74     10.68 o 
   1  13   2        1.13        7.78      8.72 o 
   2  13   2       72.03       46.43     10.75 o 
   3  13   2        0.50       -5.51      7.28 o 
   4  13   2        2.46        8.84      7.58 o 
   5  13   2     1232.36     1266.92     28.21 o 
   6  13   2      136.76       98.27      9.31 o 
   7  13   2       27.29       20.99      7.68 o 
   8  13   2       72.33       92.02      9.60 o 
   9  13   2       45.42       34.68      8.91 o 
  10  13   2      393.39      434.63     16.37 o 
  11  13   2       49.91       34.55      8.41 o 
  12  13   2      136.92      130.63     10.84 o 
  13  13   2       31.12       15.83      5.57 o 
  14  13   2        6.19       -7.92      7.92 o 
  15  13   2      298.22      341.33     16.46 o 
   0  14   2       23.22       27.97     30.95 o 
   1  14   2       15.56       15.17     12.53 o 
   2  14   2      101.29       88.00     11.05 o 
   3  14   2        3.53        2.02      7.65 o 
   4  14   2        0.18        9.87      7.54 o 
   5  14   2        7.83        3.75      7.30 o 
   6  14   2      650.41      650.42     20.58 o 
   7  14   2      144.57      138.63     10.72 o 
   8  14   2       31.65       44.85      6.86 o 
   9  14   2      183.00      150.92     10.53 o 
  10  14   2       10.13        9.28      6.29 o 
  11  14   2        0.27        7.51      6.24 o 
  12  14   2       30.07       26.36      6.10 o 
   1  15   2      689.10      754.70     26.90 o 
   2  15   2      289.01      276.53     17.69 o 
   3  15   2      279.79      207.41     14.13 o 
   4  15   2        7.43       -1.61      6.29 o 
   5  15   2       16.49       19.42      6.20 o 
   6  15   2       85.33       89.89      7.99 o 
   7  15   2      127.32      147.09     14.05 o 
   1   1   3      596.44      740.84     18.90 o 
   2   1   3     3686.72     3739.79     54.83 o 
   3   1   3      976.07      855.11     11.35 o 
   4   1   3    26695.03    26476.44    232.96 o 
   5   1   3    12691.62    12474.21     85.71 o 
   6   1   3     7293.65     7292.60     47.80 o 
   7   1   3       40.41       63.39      3.62 o 
   8   1   3     1656.63     1708.34     17.50 o 
   9   1   3      187.40      210.36      6.17 o 
  10   1   3       48.68       47.23      5.40 o 
  11   1   3      210.71      329.77     10.82 o 
  12   1   3       74.65       47.91      6.89 o 
  13   1   3     3225.35     3358.40     55.01 o 
  14   1   3      767.61      822.67     27.17 o 
  15   1   3      189.61      202.10     12.52 o 
  16   1   3     2331.69     2243.06     44.94 o 
  17   1   3        0.67        7.64      8.18 o 
  18   1   3       45.00       47.81      7.91 o 
  19   1   3        0.74       -5.39      5.39 o 
  20   1   3      148.60      129.46      9.83 o 
  21   1   3      301.14      220.32     12.88 o 
  22   1   3      250.12      259.97     12.71 o 
  23   1   3      242.08      225.08     12.34 o 
  24   1   3      450.02      552.51     34.03 o 
  25   1   3       13.18        6.33      7.79 o 
  26   1   3        4.41        1.78     10.19 o 
   0   2   3     8748.99     8481.62    112.57 o 
   1   2   3     1823.49     1921.23     48.95 o 
   2   2   3    13241.12    13752.58     85.53 o 
   3   2   3      901.58      987.16     15.77 o 
   4   2   3     7374.32     7787.73    110.27 o 
   5   2   3    15206.78    15154.52    160.65 o 
   6   2   3     6223.40     6591.17     64.54 o 
   7   2   3    25888.60    25954.76    219.24 o 
   8   2   3    17099.94    18381.30     93.31 o 
   9   2   3    31074.13    32619.96    196.60 o 
  10   2   3      146.74      153.30      7.04 o 
  11   2   3     3791.01     4389.40     50.35 o 
  12   2   3      258.59      356.05     12.06 o 
  13   2   3      923.81     1212.26     38.17 o 
  14   2   3      102.15      104.57      9.64 o 
  15   2   3      811.63      778.75     27.56 o 
  16   2   3     1379.53     1251.55     45.21 o 
  17   2   3     4043.39     3756.84     61.50 o 
  18   2   3     1383.87     1320.23     21.05 o 
  19   2   3       83.51       80.64      6.43 o 
  20   2   3     1200.61     1068.54     24.34 o 
  21   2   3      110.16       97.02      9.51 o 
  22   2   3       29.49       22.76      7.30 o 
  23   2   3      863.29      911.20     22.21 o 
  24   2   3       99.04       64.26     10.27 o 
  25   2   3        4.44        2.61      8.12 o 
  26   2   3       87.45       99.98      9.79 o 
   1   3   3    44053.52    44840.59    576.02 o 
   2   3   3    13564.79    12897.40    116.28 o 
   3   3   3     1358.06     1231.03     17.42 o 
   4   3   3      378.44      377.64      8.60 o 
   5   3   3      541.59      588.52     11.70 o 
   6   3   3     2348.19     2415.29     24.67 o 
   7   3   3      322.16      401.70     10.48 o 
   8   3   3     1730.81     1738.23     20.49 o 
   9   3   3     3461.11     3425.99     33.44 o 
  10   3   3      818.43     1020.82     17.60 o 
  11   3   3      762.33      782.64     15.98 o 
  12   3   3      698.84      824.97     17.72 o 
  13   3   3       73.87      122.15      9.50 o 
  14   3   3      211.78      236.99     13.03 o 
  15   3   3      110.52      103.94     11.33 o 
  16   3   3        8.98       -5.22      8.50 o 
  17   3   3       19.88       14.76      6.69 o 
  18   3   3     2587.71     2542.30     30.89 o 
  19   3   3      552.42      597.99     15.12 o 
  20   3   3     1586.55     1330.39     26.78 o 
  21   3   3      110.93      111.84      9.82 o 
  22   3   3      237.31      192.75     12.13 o 
  23   3   3      253.85      339.37     41.33 o 
  24   3   3        1.34       -8.71      8.71 o 
  25   3   3        0.01       -5.31      9.04 o 
  26   3   3       40.54       45.69      8.71 o 
   0   4   3      668.83      566.62     18.49 o 
   1   4   3     1301.69     1308.68     17.35 o 
   2   4   3    12022.58    11332.49    118.23 o 
   3   4   3      675.93      740.29     13.83 o 
   4   4   3     3307.58     3488.11     48.29 o 
   5   4   3     1826.75     1880.68     36.41 o 
   6   4   3     4772.72     4739.62     41.40 o 
   7   4   3      100.29      164.77      7.03 o 
   8   4   3     2600.90     2583.16     28.12 o 
   9   4   3     1098.61     1107.41     19.85 o 
  10   4   3      367.40      338.79     11.60 o 
  11   4   3     1151.81     1190.73     22.04 o 
  12   4   3     9692.52     9360.11     98.60 o 
  13   4   3      665.07      626.26     19.12 o 
  14   4   3      159.88      130.02     11.71 o 
  15   4   3      434.02      476.01     22.64 o 
  16   4   3      319.22      273.29     18.55 o 
  17   4   3        5.08        7.83      6.30 o 
  18   4   3        3.30        1.29      6.74 o 
  19   4   3      737.17      648.04     18.60 o 
  20   4   3      514.27      484.73     17.25 o 
  21   4   3        6.55        6.94      8.46 o 
  22   4   3      611.76      592.09     19.82 o 
  23   4   3       50.54       34.19      8.50 o 
  24   4   3      332.49      395.38     15.64 o 
  25   4   3        0.07        4.01      5.86 o 
  26   4   3      533.16      563.81     41.06 o 
   1   5   3     3366.91     3479.54     73.67 o 
   2   5   3       20.56       51.02      5.49 o 
   3   5   3     2153.52     2310.00     43.18 o 
   4   5   3     8781.30     8590.89    124.11 o 
   5   5   3      446.68      431.25     12.58 o 
   6   5   3     6164.38     6584.48     72.62 o 
   7   5   3     5557.14     5751.78    105.18 o 
   8   5   3      305.58      252.87     10.11 o 
   9   5   3       61.70       61.84      6.55 o 
  10   5   3       19.14       55.19      7.42 o 
  11   5   3      633.53      599.13     21.13 o 
  12   5   3     1988.02     2137.41     41.16 o 
  13   5   3      201.53      237.32     14.85 o 
  14   5   3      799.90      747.92     28.83 o 
  15   5   3      562.60      563.33     28.84 o 
  16   5   3     2229.47     2119.53     37.01 o 
  17   5   3      490.61      468.00     16.71 o 
  18   5   3      762.43      724.30     19.69 o 
  19   5   3       36.13       20.40      7.03 o 
  20   5   3      481.10      504.09     17.30 o 
  21   5   3      502.94      440.37     17.65 o 
  22   5   3     1426.40     1402.20     29.33 o 
  23   5   3       61.03       59.87      8.86 o 
  24   5   3      329.40      408.37     16.56 o 
  25   5   3        0.22       -2.74      7.34 o 
   0   6   3       44.54       94.02     10.99 o 
   1   6   3     1058.68     1262.51     51.73 o 
   2   6   3       13.90       11.95      8.03 o 
   3   6   3     4140.29     4472.09     93.54 o 
   4   6   3     1269.44     1372.75     29.27 o 
   5   6   3      121.28       92.72      8.50 o 
   6   6   3     5769.18     5490.87     66.81 o 
   7   6   3      250.09      333.09     14.50 o 
   8   6   3       15.12       11.38      7.49 o 
   9   6   3      173.13      205.07     15.24 o 
  10   6   3      402.16      332.40     18.65 o 
  11   6   3       27.53       26.17     14.57 o 
  12   6   3       32.66       51.67     12.19 o 
  13   6   3      300.07      245.46     19.22 o 
  14   6   3       55.39       59.25     13.80 o 
  15   6   3       19.25       11.81      6.31 o 
  16   6   3     1438.30     1222.80     32.39 o 
  17   6   3       45.00       37.93      8.61 o 
  18   6   3       97.50       88.82     10.55 o 
  19   6   3        0.54        7.15      7.23 o 
  20   6   3      334.79      346.01     15.29 o 
  21   6   3      223.20      172.83     11.58 o 
  22   6   3      205.59      206.98     13.17 o 
  23   6   3      127.63      149.58     11.35 o 
  24   6   3      153.24      141.55     10.63 o 
  25   6   3       29.25       28.98     14.84 o 
   1   7   3     1971.96     1928.19     51.76 o 
   2   7   3       27.52       26.86      8.81 o 
   3   7   3      432.37      432.98     19.76 o 
   4   7   3      405.42      368.70     18.53 o 
   5   7   3      714.13      711.12     22.84 o 
   6   7   3     1214.70     1102.08     28.59 o 
   7   7   3       14.87        7.67      7.25 o 
   8   7   3      217.38      206.92     14.98 o 
   9   7   3     1488.51     1555.36     39.59 o 
  10   7   3     2319.52     2051.18     56.24 o 
  11   7   3     2752.41     2610.56     61.24 o 
  12   7   3     1104.24     1115.88     39.79 o 
  13   7   3     1448.15     1407.28     27.04 o 
  14   7   3     1064.25      880.31     24.08 o 
  15   7   3       30.56       35.57      8.53 o 
  16   7   3     2570.32     2282.08     44.50 o 
  17   7   3      250.51      232.61     16.64 o 
  18   7   3       42.04       40.96      9.99 o 
  19   7   3       48.78       45.83      8.98 o 
  20   7   3        9.06       13.06      9.45 o 
  21   7   3       16.85        6.27      9.27 o 
  22   7   3       85.56      102.67     10.07 o 
  23   7   3      454.34      469.76     19.85 o 
  24   7   3        4.21       -2.84     10.53 o 
   0   8   3      320.46      334.61     50.82 o 
   1   8   3     6994.17     6990.19    105.36 o 
   2   8   3     5686.13     5931.47    110.02 o 
   3   8   3      796.30      728.61     26.55 o 
   4   8   3       33.61       17.23      8.86 o 
   5   8   3      272.37      242.82     13.48 o 
   6   8   3      777.25      797.22     25.80 o 
   7   8   3       39.79       38.38      8.80 o 
   8   8   3     5387.92     5621.95     84.27 o 
   9   8   3       51.76       43.83      8.82 o 
  10   8   3       22.72       25.12     11.44 o 
  11   8   3       38.92       44.97      7.56 o 
  12   8   3     1098.63     1084.59     30.10 o 
  13   8   3      643.25      625.67     24.62 o 
  14   8   3     2726.28     2604.81     44.72 o 
  15   8   3      250.57      206.84     15.63 o 
  16   8   3      266.39      238.57     16.63 o 
  17   8   3      266.93      264.73     20.78 o 
  18   8   3       35.07       25.39     10.76 o 
  19   8   3      625.21      635.22     21.86 o 
  20   8   3      842.79      908.73     27.69 o 
  21   8   3       39.20       29.00      8.24 o 
  22   8   3       15.55       15.99      7.14 o 
  23   8   3      119.67      136.02     11.74 o 
   1   9   3       15.01        7.76     10.82 o 
   2   9   3     2980.07     2992.34     90.10 o 
   3   9   3     1208.05     1150.24     36.23 o 
   4   9   3       26.27       10.98      6.85 o 
   5   9   3       54.20       46.40      9.50 o 
   6   9   3      178.33      173.00     14.90 o 
   7   9   3      838.65      866.71     31.51 o 
   8   9   3      101.03      117.85     11.05 o 
   9   9   3       16.84       28.07      6.32 o 
  10   9   3     1926.58     1889.03     42.66 o 
  11   9   3      118.09      122.38     12.99 o 
  12   9   3       16.07       16.56      9.69 o 
  13   9   3        5.81        2.98      7.94 o 
  14   9   3     1124.25     1039.85     29.66 o 
  15   9   3      972.42     1014.01     28.69 o 
  16   9   3       68.85       62.38      9.43 o 
  17   9   3       89.21       72.70      8.38 o 
  18   9   3       13.27        9.86      7.09 o 
  19   9   3       41.78       37.59      7.78 o 
  20   9   3       26.36       20.09      7.60 o 
  21   9   3        3.16        6.08      7.72 o 
  22   9   3       16.27       11.42     13.13 o 
   0  10   3     3850.61     3884.90    111.92 o 
   1  10   3      405.66      393.24     22.78 o 
   2  10   3     3013.84     2993.20     61.48 o 
   3  10   3      327.81      301.09     14.46 o 
   4  10   3        6.33       22.78      5.74 o 
   5  10   3       50.88       44.00      7.55 o 
   6  10   3      756.93      688.09     23.96 o 
   7  10   3      101.61      108.12     11.57 o 
   8  10   3      454.45      485.86     18.96 o 
   9  10   3     2210.09     2242.13     38.07 o 
  10  10   3      883.32      901.52     27.03 o 
  11  10   3      140.91      142.29     12.34 o 
  12  10   3      590.07      488.88     20.73 o 
  13  10   3      256.79      271.17     14.76 o 
  14  10   3     4221.00     4268.91     56.86 o 
  15  10   3       25.30       35.22      7.88 o 
  16  10   3      198.22      189.78     11.65 o 
  17  10   3       61.50       68.16      9.53 o 
  18  10   3       95.88       97.15     10.05 o 
  19  10   3      238.69      237.85     13.73 o 
  20  10   3      362.40      388.96     21.08 o 
  21  10   3       87.82       63.63     16.05 o 
   1  11   3        2.28       -1.55      7.95 o 
   2  11   3     1410.15     1365.04     29.63 o 
   3  11   3      556.19      529.68     18.50 o 
   4  11   3      493.04      450.79     16.30 o 
   5  11   3      429.99      404.64     16.58 o 
   6  11   3      113.97      108.05     11.61 o 
   7  11   3      577.59      575.49     22.31 o 
   8  11   3      475.63      480.63     19.24 o 
   9  11   3       43.83       26.21      7.69 o 
  10  11   3       21.99       33.20      8.39 o 
  11  11   3        8.97       -1.82      7.70 o 
  12  11   3        2.22       17.76      9.39 o 
  13  11   3      357.81      352.21     18.30 o 
  14  11   3       48.84       50.36      9.29 o 
  15  11   3      327.49      342.02     16.60 o 
  16  11   3        2.86        4.64      6.48 o 
  17  11   3       27.24       35.37      6.88 o 
  18  11   3      121.32      144.42      9.70 o 
  19  11   3        9.35       14.53      9.15 o 
   0  12   3      612.79      596.69     30.13 o 
   1  12   3     2264.97     2250.63     41.37 o 
   2  12   3       65.32       49.90      9.75 o 
   3  12   3        2.76       -7.31      7.31 o 
   4  12   3      423.96      356.14     14.58 o 
   5  12   3      119.25      103.29      8.79 o 
   6  12   3       47.60       67.09      9.87 o 
   7  12   3       20.16       13.13      7.95 o 
   8  12   3      330.11      404.34     18.30 o 
   9  12   3       24.61       26.27      8.23 o 
  10  12   3        0.92       -0.09      9.26 o 
  11  12   3      486.56      498.86     20.30 o 
  12  12   3       12.97       32.53     10.48 o 
  13  12   3       31.13       18.60      7.87 o 
  14  12   3        0.36       -2.30      7.25 o 
  15  12   3      192.26      200.64     13.10 o 
  16  12   3       14.53        9.46      5.40 o 
  17  12   3       12.85        7.49      5.38 o 
   1  13   3       61.23       43.83     12.19 o 
   2  13   3        8.03       12.06      7.40 o 
   3  13   3       28.68       19.93      7.77 o 
   4  13   3       64.20       76.20      8.83 o 
   5  13   3      178.68      160.92     10.47 o 
   6  13   3        2.21        7.96      6.79 o 
   7  13   3      229.15      239.97     13.77 o 
   8  13   3       53.32       30.91      8.03 o 
   9  13   3       37.12       43.42      8.30 o 
  10  13   3        1.18       17.69      7.45 o 
  11  13   3       29.81       34.11      7.78 o 
  12  13   3      577.05      530.35     25.16 o 
  13  13   3        8.50       14.28      6.77 o 
  14  13   3       41.29       38.22      6.79 o 
  15  13   3      392.22      439.81     22.95 o 
   0  14   3      187.17      172.88     19.21 o 
   1  14   3       69.56       95.17     12.67 o 
   2  14   3      231.06      253.18     16.27 o 
   3  14   3      113.86      113.79     10.86 o 
   4  14   3        3.37        3.69      7.46 o 
   5  14   3        8.47        8.72      7.13 o 
   6  14   3       13.58        4.40      7.25 o 
   7  14   3      171.12      188.94     11.46 o 
   8  14   3        9.36        7.30      6.08 o 
   9  14   3      103.64      116.56      9.68 o 
  10  14   3       10.09       10.08      6.15 o 
  11  14   3      157.66      190.66     11.81 o 
  12  14   3        1.50        1.64      5.86 o 
   1  15   3       16.56       38.44      9.05 o 
   2  15   3      214.72      205.17     14.09 o 
   3  15   3        1.37        3.84      6.32 o 
   4  15   3       17.59       -5.48      6.73 o 
   5  15   3        8.76       21.26      7.41 o 
   6  15   3       41.64       21.92      8.11 o 
   7  15   3        1.65       13.00      8.35 o 
   0   0   4    10705.42    10147.27    197.56 o 
   1   0   4      840.45     1014.96     14.86 o 
   2   0   4    55464.90    54984.89   1236.98 o 
   3   0   4    92402.34    92499.44   1386.91 o 
   4   0   4    36849.90    35428.43    476.09 o 
   5   0   4      242.36      172.45      8.91 o 
   6   0   4    16094.60    17706.46    197.79 o 
   7   0   4    55067.48    56509.66    365.81 o 
   8   0   4     2694.12     2449.36     27.18 o 
   9   0   4    34839.80    36567.86    236.99 o 
  10   0   4     1376.60     1707.38     30.19 o 
  11   0   4       27.59       43.12      6.11 o 
  12   0   4      247.04      245.16     19.09 o 
  13   0   4      577.59      463.62     25.04 o 
  14   0   4      373.53      395.93     24.75 o 
  15   0   4     1876.68     1859.45     55.39 o 
  16   0   4       53.13       49.94     13.56 o 
  17   0   4     4718.08     4480.44     95.96 o 
  18   0   4     1583.55     1652.36     34.73 o 
  19   0   4      833.41      758.14     23.87 o 
  20   0   4      234.91      204.53     16.33 o 
  21   0   4       21.98       64.64     11.88 o 
  22   0   4     1123.53     1020.51     35.08 o 
  23   0   4      847.62      947.26     40.14 o 
  24   0   4       95.10       59.16     13.65 o 
  25   0   4      148.55      213.75     18.51 o 
  26   0   4       93.88       99.46     12.42 o 
  27   0   4      139.17      271.82     28.10 o 
   1   1   4    28592.34    27764.07    315.82 o 
   2   1   4    52274.32    53110.98    605.36 o 
   3   1   4      465.95      489.90      8.46 o 
   4   1   4     4511.22     4519.02     33.77 o 
   5   1   4       19.52       14.80      2.90 o 
   6   1   4     6496.31     6638.49     58.61 o 
   7   1   4     4181.35     3749.91     26.88 o 
   8   1   4      892.97      873.93     11.45 o 
   9   1   4     1319.67     1420.95     14.91 o 
  10   1   4      194.74      173.31      6.99 o 
  11   1   4     1677.61     2011.44     25.60 o 
  12   1   4      751.11      948.60     20.28 o 
  13   1   4      208.36      213.05     14.23 o 
  14   1   4       33.45       47.05      8.07 o 
  15   1   4       19.18       21.63      8.40 o 
  16   1   4      153.02      168.83     13.08 o 
  17   1   4       57.38       38.50      9.40 o 
  18   1   4      161.64      122.51      6.84 o 
  19   1   4      288.90      244.69      9.90 o 
  20   1   4       12.01        4.79      7.58 o 
  21   1   4       96.81       86.47      9.18 o 
  22   1   4        7.87        8.56      7.46 o 
  23   1   4       96.49      131.22     26.61 o 
  24   1   4        0.30       -9.63      9.63 o 
  25   1   4       45.58       44.71      9.52 o 
  26   1   4      203.95      217.09     14.52 o 
  27   1   4      183.34      350.47     30.42 o 
   0   2   4     3274.98     3221.19     99.77 o 
   1   2   4     2184.35     2297.92     26.24 o 
   2   2   4    24152.10    24568.63    255.08 o 
   3   2   4    40880.74    41141.46    429.96 o 
   4   2   4     3587.52     3683.03     47.09 o 
   5   2   4      975.48      876.47     11.38 o 
   6   2   4     2738.42     3097.37     33.30 o 
   7   2   4       29.58       40.23      3.30 o 
   8   2   4     2027.61     1758.80     19.02 o 
   9   2   4     7858.88     7749.30     52.46 o 
  10   2   4      631.55      711.50     14.52 o 
  11   2   4       27.47       12.84      4.71 o 
  12   2   4     2568.18     2906.24     36.16 o 
  13   2   4       10.37       38.57      7.86 o 
  14   2   4       67.66       66.23      9.67 o 
  15   2   4      238.55      193.29     15.08 o 
  16   2   4       56.90       38.12      9.16 o 
  17   2   4     1592.05     1526.37     32.62 o 
  18   2   4       85.01       60.03      6.63 o 
  19   2   4     2386.82     2119.79     27.51 o 
  20   2   4      345.26      277.52     13.00 o 
  21   2   4        7.19       11.72      7.59 o 
  22   2   4       91.39       81.57      7.98 o 
  23   2   4       28.93       61.94     29.52 o 
  24   2   4       80.61       50.16     10.30 o 
  25   2   4        0.57       -8.57      8.57 o 
  26   2   4        2.33       -7.32      7.32 o 
   1   3   4    35367.17    35832.03    553.16 o 
   2   3   4      433.16      479.86     15.52 o 
   3   3   4     2279.54     2357.07     29.42 o 
   4   3   4     4156.15     4263.66     57.04 o 
   5   3   4     1136.11     1109.96     14.81 o 
   6   3   4     4002.36     4165.08     38.16 o 
   7   3   4    20300.97    19687.62    103.95 o 
   8   3   4     6144.08     6229.67     44.89 o 
   9   3   4      659.99      514.58     11.71 o 
  10   3   4      509.61      543.60     13.58 o 
  11   3   4     6331.50     6704.28     57.70 o 
  12   3   4     3582.17     3791.67     41.41 o 
  13   3   4     3180.54     3242.64     41.40 o 
  14   3   4      220.50      212.05     12.73 o 
  15   3   4      614.10      504.85     20.90 o 
  16   3   4      181.85      124.11     15.29 o 
  17   3   4       51.75       66.72      6.31 o 
  18   3   4      125.74      106.91      7.35 o 
  19   3   4       50.95       48.85      7.63 o 
  20   3   4        5.73        2.72      7.87 o 
  21   3   4      865.46      934.24     24.93 o 
  22   3   4      867.45      851.59     24.66 o 
  23   3   4       30.38       26.72      8.19 o 
  24   3   4        0.69       -7.42      7.42 o 
  25   3   4      552.09      576.56     19.02 o 
  26   3   4       11.85       23.91      9.37 o 
   0   4   4     5352.47     5485.79    123.48 o 
   1   4   4      410.44      417.13      8.82 o 
   2   4   4     2012.39     1834.65     25.01 o 
   3   4   4     1029.52     1209.97     21.48 o 
   4   4   4     1839.80     1773.38     20.82 o 
   5   4   4     2719.76     2899.09     35.96 o 
   6   4   4        5.78       22.48      5.07 o 
   7   4   4    19597.89    20288.82    176.47 o 
   8   4   4      184.78      150.63      7.09 o 
   9   4   4     3446.85     3680.69     40.70 o 
  10   4   4       34.34       23.12      5.93 o 
  11   4   4      156.22      209.41     10.22 o 
  12   4   4      467.23      533.83     16.14 o 
  13   4   4     2388.88     2159.29     36.05 o 
  14   4   4     1840.96     1762.42     38.87 o 
  15   4   4     1435.14     1446.50     39.35 o 
  16   4   4        9.64        6.54      8.51 o 
  17   4   4       13.54       -0.59      6.36 o 
  18   4   4      396.21      383.47     14.97 o 
  19   4   4     2476.38     2377.59     37.72 o 
  20   4   4      337.93      347.85     15.01 o 
  21   4   4      345.13      362.00     15.43 o 
  22   4   4       69.74       44.00      8.28 o 
  23   4   4       53.71       36.79      8.66 o 
  24   4   4      186.69      195.93     11.73 o 
  25   4   4       18.61       18.88      6.43 o 
  26   4   4      102.09      138.97     23.26 o 
   1   5   4       13.37        9.64      5.11 o 
   2   5   4     2507.34     2456.69     56.63 o 
   3   5   4    18691.14    19015.10    262.94 o 
   4   5   4       41.51       32.97      6.28 o 
   5   5   4     1083.66     1180.55     22.07 o 
   6   5   4      273.88      310.10     11.81 o 
   7   5   4     1958.95     1806.34     25.30 o 
   8   5   4     1961.14     2313.10     34.18 o 
   9   5   4      102.63      151.65      9.59 o 
  10   5   4     1261.90     1312.10     28.45 o 
  11   5   4      368.14      346.10     15.64 o 
  12   5   4      148.24      154.45     12.22 o 
  13   5   4     7724.26     7754.10     91.90 o 
  14   5   4       21.27       35.41     11.12 o 
  15   5   4       89.43      107.58     12.29 o 
  16   5   4        3.38        2.48      7.75 o 
  17   5   4        3.55       15.59      8.60 o 
  18   5   4      242.87      208.04     13.35 o 
  19   5   4       91.82      107.38     10.30 o 
  20   5   4       20.05       18.57      7.38 o 
  21   5   4       70.50       55.22      9.15 o 
  22   5   4      334.16      332.14     14.64 o 
  23   5   4        7.81       16.42      7.03 o 
  24   5   4       14.39        9.93      8.44 o 
  25   5   4      178.19      174.03     13.84 o 
   0   6   4      686.50      842.54     31.33 o 
   1   6   4      290.18      332.65     14.56 o 
   2   6   4     4216.23     4248.77     61.25 o 
   3   6   4     4054.78     3750.93     63.85 o 
   4   6   4    10169.28    10404.02    111.97 o 
   5   6   4     1178.69     1243.85     24.56 o 
   6   6   4        3.43       32.94      7.06 o 
   7   6   4       16.05        9.43      6.13 o 
   8   6   4      699.81      767.91     19.91 o 
   9   6   4     7278.89     7223.55    162.06 o 
  10   6   4     2864.49     2773.49     59.77 o 
  11   6   4      279.44      250.34     18.16 o 
  12   6   4     1747.46     1893.48     60.11 o 
  13   6   4      892.79      819.01     33.50 o 
  14   6   4     1173.78     1079.32     26.22 o 
  15   6   4       94.35       57.11      9.56 o 
  16   6   4      379.15      381.44     18.51 o 
  17   6   4      641.52      643.86     28.12 o 
  18   6   4      210.63      194.57     16.19 o 
  19   6   4      194.22      187.73     13.68 o 
  20   6   4      373.58      339.18     14.92 o 
  21   6   4      432.82      443.51     16.99 o 
  22   6   4        0.77       -6.19      7.83 o 
  23   6   4        1.75       18.14      7.98 o 
  24   6   4      161.98      166.91     12.97 o 
   1   7   4     2838.81     3411.40     82.54 o 
   2   7   4    10784.63    10454.06    134.22 o 
   3   7   4     1455.60     1477.38     36.91 o 
   4   7   4       80.00       74.45      9.51 o 
   5   7   4      794.84      871.04     34.52 o 
   6   7   4     1767.54     1552.73     34.66 o 
   7   7   4        1.01       -5.19      8.05 o 
   8   7   4      882.25      891.33     29.57 o 
   9   7   4       17.78       44.95      8.74 o 
  10   7   4       15.23       22.98     10.81 o 
  11   7   4     2828.74     2610.97     61.36 o 
  12   7   4      843.96      797.82     33.84 o 
  13   7   4     1076.62     1038.04     25.59 o 
  14   7   4       26.65       24.63      8.61 o 
  15   7   4      383.45      419.69     18.26 o 
  16   7   4      382.43      396.12     19.04 o 
  17   7   4      416.22      392.61     20.51 o 
  18   7   4       54.57       64.64     11.03 o 
  19   7   4       17.62       20.92      8.68 o 
  20   7   4      310.67      258.24     13.98 o 
  21   7   4       23.98       19.84      8.96 o 
  22   7   4        8.83        7.02      8.39 o 
  23   7   4      475.66      480.50     20.01 o 
  24   7   4       21.85       38.23      9.87 o 
   0   8   4     2233.27     2244.76     77.45 o 
   1   8   4      902.07      842.70     32.83 o 
   2   8   4      372.71      384.91     19.67 o 
   3   8   4     4257.39     3919.01     82.07 o 
   4   8   4     1588.24     1541.72     35.99 o 
   5   8   4      248.87      254.11     15.53 o 
   6   8   4      134.71      127.92     11.40 o 
   7   8   4      285.55      298.28     18.66 o 
   8   8   4       25.50       30.20     11.74 o 
   9   8   4     1188.51     1070.56     37.47 o 
  10   8   4      993.79      932.61     55.07 o 
  11   8   4     3193.41     2969.62     44.40 o 
  12   8   4       18.84       23.06      8.55 o 
  13   8   4     1413.63     1334.64     33.80 o 
  14   8   4       23.90       39.49      8.13 o 
  15   8   4       30.16       25.37      9.60 o 
  16   8   4      403.75      373.16     19.85 o 
  17   8   4      442.60      460.70     21.30 o 
  18   8   4      459.93      461.90     21.21 o 
  19   8   4      221.27      237.72     14.66 o 
  20   8   4      537.61      561.59     21.39 o 
  21   8   4       26.86       24.95     10.54 o 
  22   8   4        0.07       -6.24      8.43 o 
  23   8   4      157.03      194.92     13.18 o 
   1   9   4      485.41      493.66     27.17 o 
   2   9   4      897.78      898.56     35.79 o 
   3   9   4      434.30      461.73     23.14 o 
   4   9   4     1054.56      966.84     30.03 o 
   5   9   4       86.20      103.25     11.52 o 
   6   9   4     1382.00     1391.32     39.38 o 
   7   9   4      640.74      559.75     25.73 o 
   8   9   4      178.82      160.94      9.37 o 
   9   9   4      113.38      101.24     10.03 o 
  10   9   4       23.20       17.65      8.88 o 
  11   9   4     4775.78     4601.75     68.96 o 
  12   9   4      367.62      373.70     18.60 o 
  13   9   4     3201.38     3232.49     62.65 o 
  14   9   4       80.09      105.34     11.53 o 
  15   9   4       11.69        6.48      7.99 o 
  16   9   4       16.11       13.67      8.54 o 
  17   9   4       24.36        6.05      7.37 o 
  18   9   4      147.19      160.83     10.81 o 
  19   9   4      232.71      223.65     12.97 o 
  20   9   4       57.23       59.59      9.42 o 
  21   9   4        0.77       -7.04      7.04 o 
  22   9   4        0.03        0.45      8.13 o 
   0  10   4      332.10      332.53     23.60 o 
   1  10   4        2.53        7.52      6.55 o 
   2  10   4      568.49      544.23     15.59 o 
   3  10   4        1.96       15.50      5.36 o 
   4  10   4       96.66       83.07      7.11 o 
   5  10   4      232.84      220.53     14.26 o 
   6  10   4      739.21      623.48     23.14 o 
   7  10   4      297.59      237.98     15.35 o 
   8  10   4      110.25       97.90      9.34 o 
   9  10   4       46.32       48.93      7.23 o 
  10  10   4       11.46       21.52      7.11 o 
  11  10   4      958.49     1061.37     31.46 o 
  12  10   4      818.39      874.92     29.43 o 
  13  10   4      234.06      263.45     16.08 o 
  14  10   4      269.68      282.57     16.97 o 
  15  10   4        6.26       13.13      7.28 o 
  16  10   4        0.23       12.26      7.06 o 
  17  10   4        0.12        8.23      7.50 o 
  18  10   4       20.72       15.22      6.27 o 
  19  10   4       52.22       60.18      7.20 o 
  20  10   4       35.42       31.12      8.24 o 
   1  11   4       14.33        8.40      7.68 o 
   2  11   4       10.95       -5.31      7.23 o 
   3  11   4     1059.41     1036.00     27.46 o 
   4  11   4     1008.73      973.78     27.09 o 
   5  11   4      702.18      751.15     23.54 o 
   6  11   4       18.59       18.74      8.11 o 
   7  11   4      251.11      231.39     20.31 o 
   8  11   4     1236.66     1163.32     33.76 o 
   9  11   4       16.39       15.26     10.21 o 
  10  11   4      280.25      272.79     14.42 o 
  11  11   4       14.07       13.67      7.64 o 
  12  11   4        9.47       22.02      9.27 o 
  13  11   4       43.81       45.18      9.49 o 
  14  11   4       14.48       16.84      8.66 o 
  15  11   4      394.61      408.21     17.38 o 
  16  11   4       44.78       45.09      7.12 o 
  17  11   4       40.76       56.05      7.07 o 
  18  11   4       63.41       75.27      8.02 o 
  19  11   4      178.31      198.46     13.60 o 
   0  12   4      191.54      184.71     18.57 o 
   1  12   4     1780.21     1692.88     37.88 o 
   2  12   4       67.02       91.36     10.26 o 
   3  12   4       11.68        5.84      8.73 o 
   4  12   4      351.39      376.92     14.84 o 
   5  12   4       27.31       12.58      6.80 o 
   6  12   4       19.44       16.80      7.54 o 
   7  12   4      360.41      330.73     15.97 o 
   8  12   4       10.11       -4.97      7.41 o 
   9  12   4      550.46      572.71     19.50 o 
  10  12   4      113.16       81.24     10.59 o 
  11  12   4     1215.49     1185.21     33.90 o 
  12  12   4      135.13      149.30     13.98 o 
  13  12   4       63.45       58.83      9.75 o 
  14  12   4        1.12       -0.33      6.99 o 
  15  12   4      313.93      323.02     13.79 o 
  16  12   4       20.43       13.83      5.74 o 
  17  12   4        0.67       -5.96      5.96 o 
   1  13   4       92.94       87.34     10.48 o 
   2  13   4       20.23       22.02      8.31 o 
   3  13   4      260.17      269.26     13.14 o 
   4  13   4      348.44      314.93     13.84 o 
   5  13   4      564.05      549.28     17.47 o 
   6  13   4       67.56       55.49      7.94 o 
   7  13   4        9.83       -1.82      6.53 o 
   8  13   4       39.41       24.97      9.33 o 
   9  13   4       29.30       24.02      7.72 o 
  10  13   4       67.21       74.41     10.11 o 
  11  13   4      418.47      382.26     15.88 o 
  12  13   4      323.75      394.91     19.16 o 
  13  13   4      118.13       93.22      9.37 o 
  14  13   4       71.84       85.74      7.93 o 
  15  13   4       10.46       21.25      8.00 o 
   0  14   4       27.43       24.00     21.33 o 
   1  14   4       17.60       16.79      7.83 o 
   2  14   4       24.83       17.53      8.35 o 
   3  14   4       29.39       32.98      9.12 o 
   4  14   4       33.03       31.11      7.51 o 
   5  14   4       44.16       46.05      8.81 o 
   6  14   4       38.75       30.25      7.56 o 
   7  14   4       24.94       32.45      6.57 o 
   8  14   4       82.62       65.65      7.57 o 
   9  14   4       36.38       42.58      8.39 o 
  10  14   4      635.26      590.61     22.82 o 
  11  14   4      132.14      178.49     11.15 o 
  12  14   4        8.06       10.48     10.33 o 
   1  15   4      126.66      168.73     13.39 o 
   2  15   4      132.00       92.05     11.17 o 
   3  15   4       48.56       34.23      7.29 o 
   4  15   4      176.50      160.78     11.87 o 
   5  15   4       58.34       66.55     10.28 o 
   6  15   4       54.61       47.95     10.39 o 
   7  15   4       23.53       18.01     12.96 o 
   1   1   5    60563.64    59781.73    518.08 o 
   2   1   5    38822.54    39439.69    527.75 o 
   3   1   5     1810.42     1819.89     19.78 o 
   4   1   5     2756.57     2598.73     29.03 o 
   5   1   5       28.30       27.67      3.17 o 
   6   1   5     2474.34     2667.29     23.61 o 
   7   1   5     3620.67     3745.19     42.99 o 
   8   1   5    12559.19    13970.75    127.26 o 
   9   1   5     1138.95     1064.36     13.66 o 
  10   1   5     7515.12     7650.92     53.02 o 
  11   1   5      731.88      914.45     16.29 o 
  12   1   5      347.61      486.81     13.22 o 
  13   1   5       55.35       78.74      8.63 o 
  14   1   5        1.99       10.22      7.04 o 
  15   1   5      373.82      415.69     18.76 o 
  16   1   5     4884.48     4821.14     69.47 o 
  17   1   5      151.63      135.49     12.86 o 
  18   1   5     2364.23     2235.53     27.30 o 
  19   1   5     1182.22     1025.42     18.49 o 
  20   1   5     1782.22     1782.41     33.44 o 
  21   1   5      504.73      420.75     15.89 o 
  22   1   5     1039.88      943.44     23.77 o 
  23   1   5        2.02       -4.55      8.51 o 
  24   1   5        0.70        3.99      8.60 o 
  25   1   5       34.67       44.03      8.41 o 
  26   1   5       17.69       28.01      8.95 o 
   0   2   5      107.92       80.55      7.42 o 
   1   2   5     6435.55     6496.32    106.49 o 
   2   2   5    77188.71    77050.38    760.54 o 
   3   2   5     8543.10     8281.26     52.62 o 
   4   2   5      295.58      469.92      8.63 o 
   5   2   5       61.43       68.97      4.05 o 
   6   2   5    24808.88    25845.16    152.98 o 
   7   2   5     5905.77     6429.75     37.69 o 
   8   2   5     2238.94     2121.91     21.26 o 
   9   2   5       32.23       58.97      4.95 o 
  10   2   5     1849.96     1980.91     27.22 o 
  11   2   5     2250.21     2734.30     30.42 o 
  12   2   5     8266.05     8178.72     70.58 o 
  13   2   5      137.85       95.86      8.31 o 
  14   2   5     4724.57     4745.89     76.39 o 
  15   2   5     1340.21     1320.18     33.04 o 
  16   2   5     2779.69     2653.33     53.66 o 
  17   2   5     1518.37     1445.53     23.42 o 
  18   2   5     1553.46     1397.86     24.50 o 
  19   2   5      238.88      217.11     10.47 o 
  20   2   5       11.93       -8.48      8.48 o 
  21   2   5       14.43       20.64      8.45 o 
  22   2   5      133.19      164.99     36.39 o 
  23   2   5       22.46       15.78      8.96 o 
  24   2   5        7.37       -2.39      9.05 o 
  25   2   5       50.51       55.58     10.09 o 
  26   2   5      297.80      364.61     23.08 o 
   1   3   5     1915.76     1886.16     27.10 o 
   2   3   5     8979.45     8771.39     99.82 o 
   3   3   5     3183.54     3450.54     33.54 o 
   4   3   5      585.40      573.25     10.26 o 
   5   3   5     1056.07     1096.32     14.88 o 
   6   3   5     3096.71     2761.51     27.76 o 
   7   3   5     3609.36     3663.60     34.99 o 
   8   3   5     7768.93     8258.82     69.61 o 
   9   3   5     2345.93     2389.43     28.08 o 
  10   3   5      797.04      812.32     17.42 o 
  11   3   5     2488.35     2464.10     38.42 o 
  12   3   5     4144.60     4231.72     48.22 o 
  13   3   5      141.95      112.72      8.29 o 
  14   3   5     3492.50     3507.26     61.87 o 
  15   3   5        4.49        8.23     10.22 o 
  16   3   5       86.12       71.47     13.53 o 
  17   3   5     3634.97     3415.86     37.34 o 
  18   3   5     1864.15     1682.64     25.78 o 
  19   3   5       62.68       67.34      7.91 o 
  20   3   5       17.20       22.67      7.88 o 
  21   3   5      105.24      129.18     12.63 o 
  22   3   5      394.13      356.87     17.55 o 
  23   3   5      656.30      686.44     20.96 o 
  24   3   5      110.18       98.61      9.23 o 
  25   3   5        4.77       -4.45      7.58 o 
  26   3   5        6.85        2.19      7.78 o 
   0   4   5     4581.55     4661.68    115.45 o 
   1   4   5     7314.05     7421.03    113.95 o 
   2   4   5      330.85      351.67      9.26 o 
   3   4   5     3206.71     2819.65     31.39 o 
   4   4   5     4192.35     4245.52     38.58 o 
   5   4   5     2523.81     2702.01     29.54 o 
   6   4   5     1347.99     1462.67     20.77 o 
   7   4   5     7741.66     8761.65     89.49 o 
   8   4   5     7463.45     7753.57     61.07 o 
   9   4   5     6325.48     6437.88     61.77 o 
  10   4   5      803.57     1043.52     24.15 o 
  11   4   5     1847.31     1909.52     34.50 o 
  12   4   5      386.95      345.65     14.43 o 
  13   4   5     1188.22     1218.01     26.75 o 
  14   4   5     6983.23     7153.46     81.10 o 
  15   4   5      739.24      724.62     28.27 o 
  16   4   5      452.56      417.77     14.14 o 
  17   4   5      396.11      364.67     14.01 o 
  18   4   5     1601.92     1529.94     26.48 o 
  19   4   5     4048.19     3950.22     50.15 o 
  20   4   5      567.54      516.16     18.67 o 
  21   4   5       84.14       45.29      7.49 o 
  22   4   5       46.30       39.67      8.20 o 
  23   4   5       10.83       12.96      8.56 o 
  24   4   5      159.76      202.29     11.88 o 
  25   4   5       39.85       33.14      7.41 o 
  26   4   5      184.00      218.93     25.35 o 
   1   5   5     9969.49    10475.85    206.32 o 
   2   5   5       57.54       59.28      5.83 o 
   3   5   5      672.54      831.72     19.83 o 
   4   5   5     3680.53     3642.10     57.26 o 
   5   5   5      520.68      599.65     16.04 o 
   6   5   5     3032.08     2949.77     40.68 o 
   7   5   5      371.68      437.21     11.95 o 
   8   5   5       19.57       25.52      4.98 o 
   9   5   5       34.28       82.64      8.72 o 
  10   5   5      393.56      383.01     16.02 o 
  11   5   5        0.75       21.31      6.73 o 
  12   5   5       98.54      117.29      9.96 o 
  13   5   5      507.73      474.18     20.47 o 
  14   5   5       29.88       23.83      9.75 o 
  15   5   5       18.54       23.60      7.30 o 
  16   5   5     2746.20     2657.15     48.36 o 
  17   5   5       63.87       86.81      8.88 o 
  18   5   5        9.88       12.03      8.54 o 
  19   5   5        0.66       11.46      8.67 o 
  20   5   5       53.75       44.96      7.96 o 
  21   5   5        2.02        5.20      7.74 o 
  22   5   5        1.01       -5.71      7.71 o 
  23   5   5      139.26      161.74     18.32 o 
  24   5   5       88.75       79.03      8.55 o 
  25   5   5       84.93       94.08     10.91 o 
   0   6   5    10933.25    11831.63    186.23 o 
   1   6   5      617.00      677.70     18.49 o 
   2   6   5        2.29       13.96     10.30 o 
   3   6   5     4353.39     4287.03     52.42 o 
   4   6   5      124.89      182.66     10.50 o 
   5   6   5     8665.40     9050.97    111.47 o 
   6   6   5       62.27       60.81      7.76 o 
   7   6   5     1163.69     1275.85     23.18 o 
   8   6   5       62.82       69.94      7.46 o 
   9   6   5      114.71      128.18     10.97 o 
  10   6   5        2.58       19.42      9.53 o 
  11   6   5      133.65      158.89     13.72 o 
  12   6   5       27.43       18.04     10.38 o 
  13   6   5      387.35      336.27     21.97 o 
  14   6   5        3.89        4.66      5.77 o 
  15   6   5        2.29       -3.12      8.35 o 
  16   6   5     1478.13     1469.78     35.77 o 
  17   6   5      152.89      143.23     15.85 o 
  18   6   5       86.31       74.31     12.25 o 
  19   6   5       42.31       34.88      9.87 o 
  20   6   5      823.34      812.39     23.72 o 
  21   6   5        8.77        1.09      8.16 o 
  22   6   5       47.74       50.40      9.25 o 
  23   6   5       72.10       63.09     10.76 o 
  24   6   5       12.10       10.17      6.70 o 
   1   7   5     2985.65     3160.34     60.97 o 
   2   7   5       73.03       67.73     13.94 o 
   3   7   5     2127.90     1994.47     43.30 o 
   4   7   5     3545.64     3492.07     53.84 o 
   5   7   5     2463.94     2525.15     51.10 o 
   6   7   5       18.81       11.72      7.42 o 
   7   7   5        0.83        4.38      6.44 o 
   8   7   5     1276.51     1224.39     29.09 o 
   9   7   5     1733.68     1859.30     44.47 o 
  10   7   5      173.10      186.03     17.35 o 
  11   7   5      354.31      279.23     20.01 o 
  12   7   5        1.35       -0.62     13.75 o 
  13   7   5     2902.06     2802.27     49.35 o 
  14   7   5      106.96       98.25     10.82 o 
  15   7   5     1494.52     1422.29     32.73 o 
  16   7   5       66.56       57.27     10.07 o 
  17   7   5       99.82       95.54     12.25 o 
  18   7   5     2675.81     2609.93     54.19 o 
  19   7   5      515.33      462.56     21.78 o 
  20   7   5       69.60       67.43      9.58 o 
  21   7   5      427.20      434.00     18.50 o 
  22   7   5      169.32      156.81     14.44 o 
  23   7   5       18.80        9.16      7.83 o 
  24   7   5      124.40      150.75     20.42 o 
   0   8   5     3023.33     3031.97     92.54 o 
   1   8   5      928.21      890.13     40.28 o 
   2   8   5      259.23      229.19     18.92 o 
   3   8   5      248.61      258.79     16.11 o 
   4   8   5     3565.71     3539.74     57.45 o 
   5   8   5      846.63      870.33     27.33 o 
   6   8   5     1819.00     1941.27     56.59 o 
   7   8   5       23.17       10.01      7.35 o 
   8   8   5     1192.38     1145.33     32.37 o 
   9   8   5      118.10      160.30     14.67 o 
  10   8   5       24.17       34.31      9.54 o 
  11   8   5     1723.67     1662.31     37.36 o 
  12   8   5       91.61       67.07     10.00 o 
  13   8   5      924.22      865.96     32.31 o 
  14   8   5     1032.64      961.05     31.32 o 
  15   8   5      133.42      107.58     12.74 o 
  16   8   5      189.06      220.29     16.06 o 
  17   8   5        0.86       -1.50      8.85 o 
  18   8   5      224.23      220.57     15.42 o 
  19   8   5      168.92      140.96     10.92 o 
  20   8   5       50.68       84.15     11.57 o 
  21   8   5      218.09      199.99     19.41 o 
  22   8   5       57.98       46.06     12.76 o 
  23   8   5       70.25       78.97     16.66 o 
   1   9   5      198.83      225.90     19.68 o 
   2   9   5      636.34      607.83     29.90 o 
   3   9   5     2143.28     2030.66     51.80 o 
   4   9   5      922.94      931.00     32.23 o 
   5   9   5      343.08      344.63     18.46 o 
   6   9   5      395.88      412.74     19.89 o 
   7   9   5      159.16      180.73     12.53 o 
   8   9   5     1659.30     1639.56     25.79 o 
   9   9   5      537.17      526.85     18.78 o 
  10   9   5      212.85      206.17     12.70 o 
  11   9   5       43.96       35.47      7.31 o 
  12   9   5      290.44      301.20     16.74 o 
  13   9   5       78.70       90.51     10.81 o 
  14   9   5      401.30      397.37     18.67 o 
  15   9   5        4.13        0.98      7.99 o 
  16   9   5      251.43      249.56     16.35 o 
  17   9   5      421.34      349.14     16.35 o 
  18   9   5      383.33      376.57     16.68 o 
  19   9   5       32.69       38.83      8.48 o 
  20   9   5        3.47        1.91      7.40 o 
  21   9   5      307.51      292.43     13.42 o 
   0  10   5     5487.83     5615.47     73.49 o 
   1  10   5       13.14       22.51      6.36 o 
   2  10   5       13.35       17.99      6.35 o 
   3  10   5      231.33      216.88     11.52 o 
   4  10   5      190.10      143.28     10.38 o 
   5  10   5      346.78      310.89     16.75 o 
   6  10   5      465.85      436.11     19.80 o 
   7  10   5      501.10      493.71     20.53 o 
   8  10   5      264.86      262.88     15.64 o 
   9  10   5      415.85      413.46     17.67 o 
  10  10   5      282.45      249.79     14.26 o 
  11  10   5       79.87       55.34     10.00 o 
  12  10   5      141.57      145.99     14.92 o 
  13  10   5        9.58       -3.05      8.29 o 
  14  10   5      642.92      637.63     24.10 o 
  15  10   5        1.68       -1.15      7.22 o 
  16  10   5       67.53       51.46      9.44 o 
  17  10   5       49.09       73.10     13.02 o 
  18  10   5       22.64       19.15      6.75 o 
  19  10   5       12.19       -7.00      7.00 o 
  20  10   5       14.79        9.72      6.59 o 
   1  11   5       12.85       23.49      8.01 o 
   2  11   5      490.69      446.26     18.58 o 
   3  11   5      125.78      117.77     10.82 o 
   4  11   5       14.48       27.03      7.46 o 
   5  11   5      908.25      781.44     25.41 o 
   6  11   5        4.04       -3.20      8.79 o 
   7  11   5     1832.58     1856.79     43.19 o 
   8  11   5      202.17      203.84     14.59 o 
   9  11   5      300.81      340.67     17.16 o 
  10  11   5       62.90       79.24      9.21 o 
  11  11   5       18.14       26.47      8.02 o 
  12  11   5      454.90      451.90     18.96 o 
  13  11   5      276.03      283.55     16.50 o 
  14  11   5       94.84       96.65     14.62 o 
  15  11   5      112.25       79.54      9.99 o 
  16  11   5      319.06      337.04     13.74 o 
  17  11   5       73.75       88.58      7.58 o 
  18  11   5       38.62       32.99      6.10 o 
   0  12   5     1419.42     1459.74     46.02 o 
   1  12   5       38.84       46.32     11.28 o 
   2  12   5       54.58       32.98      8.30 o 
   3  12   5      336.59      373.63     15.89 o 
   4  12   5      406.46      380.30     15.72 o 
   5  12   5       51.23       61.73      8.52 o 
   6  12   5       41.35       63.55      9.48 o 
   7  12   5      606.06      694.23     22.08 o 
   8  12   5      246.60      223.32     13.28 o 
   9  12   5      945.83      980.37     27.01 o 
  10  12   5        1.86       10.42      7.49 o 
  11  12   5       11.04       25.28      8.75 o 
  12  12   5        8.03       17.65      8.40 o 
  13  12   5        1.80       -8.03      8.03 o 
  14  12   5       98.70      107.19     10.55 o 
  15  12   5       23.50       26.61      6.48 o 
  16  12   5      155.04      170.61      9.75 o 
  17  12   5       90.71       63.27     34.42 o 
   1  13   5        2.40       19.06      7.91 o 
   2  13   5        1.50       -3.37      7.76 o 
   3  13   5        2.90        0.99      6.78 o 
   4  13   5      623.70      712.59     18.62 o 
   5  13   5      219.52      204.59     13.34 o 
   6  13   5        0.44        1.62      6.73 o 
   7  13   5       39.33       27.94      7.49 o 
   8  13   5      726.92      792.93     21.16 o 
   9  13   5       13.65       18.08      8.61 o 
  10  13   5      428.39      476.36     19.82 o 
  11  13   5       58.55       72.99      9.67 o 
  12  13   5      156.39      180.15     15.09 o 
  13  13   5       82.35       60.71      8.11 o 
  14  13   5        2.86        2.51      5.09 o 
   0  14   5      151.36      139.93     17.01 o 
   1  14   5       12.60       12.29      7.39 o 
   2  14   5        1.97       -3.49      7.31 o 
   3  14   5       11.22        5.77     10.07 o 
   4  14   5        8.34       25.56      8.35 o 
   5  14   5       11.05       14.17      7.29 o 
   6  14   5       70.43       79.88      8.85 o 
   7  14   5       32.61       33.13      6.11 o 
   8  14   5       56.15       54.70      6.92 o 
   9  14   5        0.82       15.87     10.49 o 
  10  14   5       29.58       36.35      8.66 o 
  11  14   5      251.85      252.65     12.43 o 
   1  15   5        2.38       -4.53      7.77 o 
   2  15   5       62.46       61.32      9.36 o 
   3  15   5      228.56      219.85     13.27 o 
   4  15   5       43.27       46.61      7.74 o 
   5  15   5        0.26        1.16      6.73 o 
   6  15   5       64.02       46.98     12.86 o 
   0   0   6       69.15      134.91     13.32 o 
   1   0   6      195.99      119.35      7.66 o 
   2   0   6    10235.78     9547.54    160.06 o 
   3   0   6        7.99       25.58      3.77 o 
   4   0   6      610.24      728.19     27.29 o 
   5   0   6      798.90      880.04     19.56 o 
   6   0   6    26574.00    26404.08    388.65 o 
   7   0   6     1460.18     1338.23     21.77 o 
   8   0   6      470.89      459.13     13.68 o 
   9   0   6     4897.46     6142.89     99.64 o 
  10   0   6       61.84       34.88      5.64 o 
  11   0   6     3507.71     3751.65     48.81 o 
  12   0   6    11562.16    11792.40    122.73 o 
  13   0   6       54.09       28.89      8.27 o 
  14   0   6       62.16       33.16     11.57 o 
  15   0   6      124.22      135.83     16.82 o 
  16   0   6      636.98      674.77     34.21 o 
  17   0   6     1736.35     1661.20     36.92 o 
  18   0   6      168.35      145.17     12.29 o 
  19   0   6     1077.71     1061.27     28.27 o 
  20   0   6     1487.13     1449.52     39.04 o 
  21   0   6      680.77      669.17     28.98 o 
  22   0   6       20.03       -1.27     16.40 o 
  23   0   6       57.68       54.13     12.89 o 
  24   0   6        0.89        2.05     17.53 o 
  25   0   6       20.50       39.78     10.93 o 
  26   0   6       81.62       76.06     10.72 o 
   1   1   6      977.05     1038.89     22.75 o 
   2   1   6     7776.48     7624.83    118.08 o 
   3   1   6     1576.43     1557.42     19.65 o 
   4   1   6     4600.07     4558.98     33.54 o 
   5   1   6     3111.33     3392.79     40.17 o 
   6   1   6       94.75       65.13      3.62 o 
   7   1   6      208.06      143.58      6.76 o 
   8   1   6     9223.76     9225.53     81.13 o 
   9   1   6        5.99       11.31      3.99 o 
  10   1   6     4114.83     4291.82     42.80 o 
  11   1   6     1013.38      927.31     15.89 o 
  12   1   6     3881.78     4137.94     40.36 o 
  13   1   6      658.59      674.94     18.59 o 
  14   1   6     1793.09     1648.69     35.91 o 
  15   1   6      206.07      221.47     14.30 o 
  16   1   6        1.70       -8.32      8.97 o 
  17   1   6        6.79       -3.71      5.66 o 
  18   1   6      410.85      390.42     12.56 o 
  19   1   6      149.68      148.21      8.33 o 
  20   1   6      264.09      255.72     12.82 o 
  21   1   6     1425.24     1368.51     28.96 o 
  22   1   6       26.31       28.71      9.17 o 
  23   1   6      797.00      851.28     25.10 o 
  24   1   6        0.07       -1.24      8.69 o 
  25   1   6       23.91       11.00      9.66 o 
  26   1   6      524.76      629.66     19.73 o 
   0   2   6     1659.58     1837.32     23.81 o 
   1   2   6     3828.06     3903.69     42.32 o 
   2   2   6     2049.30     2080.53     25.38 o 
   3   2   6     1728.02     1343.18     13.64 o 
   4   2   6      272.50      371.12      7.22 o 
   5   2   6    37905.49    39230.03    398.02 o 
   6   2   6    16117.58    16410.24     86.92 o 
   7   2   6     2503.33     2533.51     21.92 o 
   8   2   6     2743.25     2856.93     26.02 o 
   9   2   6        2.56       20.93      5.38 o 
  10   2   6     1402.10     1343.18     19.45 o 
  11   2   6      104.96      111.08      6.78 o 
  12   2   6     3685.46     3680.28     40.73 o 
  13   2   6      842.87      990.68     20.41 o 
  14   2   6        3.15        8.18      7.04 o 
  15   2   6     1242.99     1224.54     35.49 o 
  16   2   6      777.67      729.99     28.24 o 
  17   2   6     2251.20     2225.24     29.57 o 
  18   2   6       10.32        9.85      6.05 o 
  19   2   6      265.14      224.31     11.15 o 
  20   2   6      150.48      144.21     12.11 o 
  21   2   6      159.09      164.04     13.60 o 
  22   2   6       36.23       38.87      9.14 o 
  23   2   6      366.27      370.19     15.93 o 
  24   2   6      169.84      169.80     12.83 o 
  25   2   6       31.45       34.86      9.14 o 
  26   2   6       24.47       20.62      6.62 o 
   1   3   6     2684.24     2341.01     29.21 o 
   2   3   6    19008.94    19496.62    281.81 o 
   3   3   6    10197.77     9960.00    111.94 o 
   4   3   6     3104.18     2967.45     45.20 o 
   5   3   6    13463.07    13915.23    156.67 o 
   6   3   6     3328.22     3777.32     32.33 o 
   7   3   6     1455.33     1429.03     18.83 o 
   8   3   6      459.96      438.08     11.40 o 
   9   3   6     2758.26     3132.19     45.73 o 
  10   3   6     3479.69     3523.57     46.30 o 
  11   3   6     2516.69     2451.82     37.98 o 
  12   3   6      797.87      794.75     20.39 o 
  13   3   6     5106.70     5064.71     62.61 o 
  14   3   6      950.11      937.58     28.18 o 
  15   3   6       18.06       31.26      9.57 o 
  16   3   6     5866.09     5618.95    100.27 o 
  17   3   6      214.00      174.46      9.31 o 
  18   3   6     3149.97     2951.90     39.41 o 
  19   3   6       66.38       51.91      9.07 o 
  20   3   6       78.86       74.16     10.32 o 
  21   3   6      391.07      430.68     20.17 o 
  22   3   6        8.83       -7.47      8.58 o 
  23   3   6       32.19       53.21     10.33 o 
  24   3   6        2.64       -0.99      8.17 o 
  25   3   6      151.07      198.32     12.48 o 
  26   3   6      209.26      229.88     13.41 o 
   0   4   6       38.41       34.74      7.39 o 
   1   4   6    12428.44    12974.16    133.42 o 
   2   4   6     3416.52     3283.25     41.76 o 
   3   4   6     9088.95     9115.31     74.81 o 
   4   4   6      599.50      523.97     12.00 o 
   5   4   6      579.66      589.45     17.28 o 
   6   4   6      193.16      187.40      8.66 o 
   7   4   6        4.97       12.59      4.41 o 
   8   4   6      164.30      183.81      9.02 o 
   9   4   6      106.25       98.14      7.54 o 
  10   4   6     2441.25     2388.46     41.13 o 
  11   4   6     2396.59     2238.57     42.75 o 
  12   4   6     3516.76     3697.73     55.68 o 
  13   4   6      962.97      908.53     27.30 o 
  14   4   6     1107.67     1019.03     29.30 o 
  15   4   6        0.29        0.49      9.16 o 
  16   4   6       20.33       38.04      6.81 o 
  17   4   6      516.30      523.60     16.40 o 
  18   4   6       85.26       85.56      8.17 o 
  19   4   6       68.43       32.77      7.89 o 
  20   4   6     1028.63     1103.06     27.21 o 
  21   4   6      270.34      288.62     13.98 o 
  22   4   6      124.32      132.75     10.96 o 
  23   4   6       11.74        1.77      8.00 o 
  24   4   6        5.03        4.69      7.33 o 
  25   4   6      140.81      167.66     11.04 o 
   1   5   6     3953.85     4130.09     63.42 o 
   2   5   6      587.36      565.89     12.60 o 
   3   5   6     2758.12     2831.40     35.70 o 
   4   5   6     3123.16     3149.85     37.47 o 
   5   5   6     4246.13     4096.36     54.93 o 
   6   5   6      382.18      237.14     10.17 o 
   7   5   6     1326.44     1289.93     21.83 o 
   8   5   6      102.98      171.98      9.45 o 
   9   5   6     4856.93     5154.36     84.35 o 
  10   5   6      296.30      283.28     14.02 o 
  11   5   6      182.60      219.13     12.81 o 
  12   5   6      321.65      311.30     15.37 o 
  13   5   6     1065.38     1004.08     28.96 o 
  14   5   6       44.93       25.51      8.56 o 
  15   5   6       82.86       61.62      8.34 o 
  16   5   6     3219.28     3027.28     48.73 o 
  17   5   6        5.20       16.26      8.32 o 
  18   5   6      319.58      298.43     18.71 o 
  19   5   6       55.20       64.74      9.77 o 
  20   5   6      891.30      888.88     24.67 o 
  21   5   6        9.86       17.29      7.44 o 
  22   5   6       78.99       86.00     10.00 o 
  23   5   6      153.33      146.95     12.24 o 
  24   5   6      206.73      216.69     13.17 o 
  25   5   6      209.04      238.65     14.76 o 
   0   6   6     4458.02     4969.94     81.72 o 
   1   6   6     1808.23     1885.28     33.44 o 
   2   6   6       53.28       25.44      6.70 o 
   3   6   6     5128.52     4797.28     58.35 o 
   4   6   6     1323.30     1368.49     26.05 o 
   5   6   6    10831.56    11021.14    209.96 o 
   6   6   6     5574.04     5648.89    105.27 o 
   7   6   6     4124.32     3920.12     43.72 o 
   8   6   6      264.52      222.20     11.19 o 
   9   6   6      711.01      645.53     23.02 o 
  10   6   6     3446.77     3442.56     63.35 o 
  11   6   6        5.60       31.21      9.25 o 
  12   6   6     2902.26     2761.78     56.19 o 
  13   6   6      428.57      385.65     29.81 o 
  14   6   6     1084.10     1015.91     26.75 o 
  15   6   6      706.47      672.94     24.28 o 
  16   6   6        0.10        4.31      7.93 o 
  17   6   6     2765.01     2689.76     53.54 o 
  18   6   6       16.14       -0.32      9.80 o 
  19   6   6        1.03       -0.64      9.59 o 
  20   6   6       22.76        9.79      8.02 o 
  21   6   6      248.68      230.28     14.57 o 
  22   6   6       37.11       43.92     11.65 o 
  23   6   6       49.27       48.82     11.64 o 
  24   6   6      479.12      505.05     19.49 o 
   1   7   6     6053.85     6296.58    112.01 o 
   2   7   6      932.21      973.46     30.33 o 
   3   7   6      211.49      239.14     17.80 o 
   4   7   6      340.85      261.33     15.43 o 
   5   7   6     1154.07     1174.79     30.19 o 
   6   7   6       29.79       19.37      6.81 o 
   7   7   6      303.83      333.33     14.57 o 
   8   7   6      266.92      234.39     14.73 o 
   9   7   6       10.74       -0.11     10.42 o 
  10   7   6       22.97       20.79      9.58 o 
  11   7   6      303.46      319.30     21.89 o 
  12   7   6     1783.81     1811.65     32.33 o 
  13   7   6      230.21      218.55     15.76 o 
  14   7   6        0.35        0.53      7.01 o 
  15   7   6     2950.91     2589.03     45.19 o 
  16   7   6      250.78      281.98     18.23 o 
  17   7   6       24.64       14.79      9.36 o 
  18   7   6     1212.86     1108.27     30.13 o 
  19   7   6        0.19       19.20     11.43 o 
  20   7   6       15.33       27.90      8.36 o 
  21   7   6      115.98      133.56     11.42 o 
  22   7   6       56.00       57.50     10.83 o 
  23   7   6       21.04       14.64      9.93 o 
   0   8   6     1255.50     1268.61     58.68 o 
   1   8   6     1406.37     1389.31     43.33 o 
   2   8   6      801.83      849.77     29.60 o 
   3   8   6      179.15      209.32     14.92 o 
   4   8   6      396.44      418.79     19.11 o 
   5   8   6     1263.06     1234.59     30.29 o 
   6   8   6      515.37      442.45     18.53 o 
   7   8   6       49.98       59.96      8.68 o 
   8   8   6      631.72      635.64     24.07 o 
   9   8   6     2004.94     1928.33     53.04 o 
  10   8   6      487.19      480.90     17.03 o 
  11   8   6      809.38      787.34     25.37 o 
  12   8   6       12.92       12.31      7.80 o 
  13   8   6      808.87      686.92     24.07 o 
  14   8   6      484.36      513.74     23.41 o 
  15   8   6      591.17      569.73     24.42 o 
  16   8   6      170.84      187.96     14.84 o 
  17   8   6      436.97      407.41     19.98 o 
  18   8   6       26.38       -0.23      9.17 o 
  19   8   6      730.10      729.75     27.08 o 
  20   8   6      148.57      163.83     14.08 o 
  21   8   6      104.04       91.91     10.77 o 
  22   8   6       55.65       45.82      8.98 o 
   1   9   6      473.29      410.90     25.46 o 
   2   9   6      949.62      943.19     37.51 o 
   3   9   6        0.36       20.18      9.27 o 
   4   9   6        1.77       -2.58     10.76 o 
   5   9   6      756.16      674.65     23.28 o 
   6   9   6      708.84      672.45     25.24 o 
   7   9   6      483.75      369.54     13.00 o 
   8   9   6      796.18      764.32     25.01 o 
   9   9   6      337.44      346.70     15.75 o 
  10   9   6      460.84      483.94     17.86 o 
  11   9   6      138.98      132.64     10.92 o 
  12   9   6      230.13      253.09     15.49 o 
  13   9   6       11.30       25.02      9.17 o 
  14   9   6      407.29      344.20     17.41 o 
  15   9   6       69.73       79.08     11.36 o 
  16   9   6      504.47      517.21     22.07 o 
  17   9   6       44.86       41.48      8.56 o 
  18   9   6       93.93      111.45     10.38 o 
  19   9   6      222.58      265.01     13.46 o 
  20   9   6       41.52       44.29      8.45 o 
  21   9   6       43.04       44.47      6.89 o 
   0  10   6      723.86      675.74     31.23 o 
   1  10   6       58.64       42.32      9.08 o 
   2  10   6        7.50       26.89      6.98 o 
   3  10   6     1459.41     1518.40     32.92 o 
   4  10   6      633.16      575.41     21.50 o 
   5  10   6      100.90      159.00     13.63 o 
   6  10   6      180.32      170.43     14.32 o 
   7  10   6      302.53      284.21     17.79 o 
   8  10   6      362.48      254.62     15.72 o 
   9  10   6     2172.21     2211.75     40.87 o 
  10  10   6      241.80      261.43     14.53 o 
  11  10   6      306.50      320.94     17.11 o 
  12  10   6       15.25       16.72      9.71 o 
  13  10   6        5.69        5.80     10.38 o 
  14  10   6      217.27      201.94     14.54 o 
  15  10   6      149.84      136.19     12.15 o 
  16  10   6      830.88      827.67     25.50 o 
  17  10   6        9.76       14.38      6.79 o 
  18  10   6       90.41      111.38     10.99 o 
  19  10   6       37.78       31.86     11.10 o 
  20  10   6      276.24      318.59     22.17 o 
   1  11   6     1610.27     1523.24     33.56 o 
   2  11   6      889.88      846.31     25.12 o 
   3  11   6       44.77       47.71      8.51 o 
   4  11   6      652.31      616.81     20.05 o 
   5  11   6      816.30      783.55     24.10 o 
   6  11   6      130.02      111.83     11.36 o 
   7  11   6      357.63      325.91     17.56 o 
   8  11   6      145.11      156.63     13.92 o 
   9  11   6      430.40      378.85     17.89 o 
  10  11   6      514.52      455.45     19.14 o 
  11  11   6      150.78      111.48     10.52 o 
  12  11   6      413.03      406.61     19.25 o 
  13  11   6       94.09       86.45     10.33 o 
  14  11   6       18.49       17.28     12.88 o 
  15  11   6       11.54       11.38      7.84 o 
  16  11   6      272.84      294.88     17.22 o 
  17  11   6       83.68       77.14      8.34 o 
  18  11   6        0.25        4.78      9.53 o 
   0  12   6       66.63       72.14     15.02 o 
   1  12   6       25.97       13.19      7.63 o 
   2  12   6      170.73      213.19     14.61 o 
   3  12   6      101.78      107.44      9.80 o 
   4  12   6      239.65      236.89     12.84 o 
   5  12   6        3.38        9.08      7.43 o 
   6  12   6       12.13       14.32      7.67 o 
   7  12   6        2.85       -7.14      7.14 o 
   8  12   6       47.49       38.32      8.39 o 
   9  12   6      146.37      158.58     12.19 o 
  10  12   6       86.99       86.64     10.64 o 
  11  12   6        1.08        6.10      7.21 o 
  12  12   6       75.06       80.69      9.51 o 
  13  12   6        1.47       16.16      9.39 o 
  14  12   6      143.94      169.15     11.83 o 
  15  12   6      195.97      201.28     18.73 o 
  16  12   6      796.58      812.48     20.30 o 
   1  13   6      287.14      285.47     15.47 o 
   2  13   6       56.12       42.87      8.57 o 
   3  13   6        7.40        3.84      6.46 o 
   4  13   6      512.55      536.04     17.02 o 
   5  13   6      114.87      116.23     10.67 o 
   6  13   6       84.11       72.05      8.46 o 
   7  13   6       68.27       98.13      9.55 o 
   8  13   6       83.39      104.56      9.91 o 
   9  13   6        3.65       18.28      8.15 o 
  10  13   6       10.59       13.28      8.17 o 
  11  13   6      190.65      157.20     11.66 o 
  12  13   6        7.66       13.10      6.66 o 
  13  13   6       21.87       18.24      6.19 o 
  14  13   6      228.32      207.01     19.67 o 
   0  14   6        0.27        6.95     10.66 o 
   1  14   6        9.71       -1.37      7.47 o 
   2  14   6        7.48        5.93      6.39 o 
   3  14   6      583.08      614.15     20.48 o 
   4  14   6        0.46        4.37      7.84 o 
   5  14   6       12.37        9.12      8.71 o 
   6  14   6      198.32      220.96     12.22 o 
   7  14   6       39.57       34.70      7.47 o 
   8  14   6       10.99       17.55      8.69 o 
   9  14   6       43.64       32.84      6.76 o 
  10  14   6        0.84        0.82      9.99 o 
  11  14   6        2.32       -3.93      7.23 o 
   1  15   6       24.97        7.95      7.54 o 
   2  15   6       18.58       20.54      8.65 o 
   3  15   6       12.24       -3.70      7.46 o 
   4  15   6      217.19      213.03     32.53 o 
   5  15   6       10.55       14.36     13.18 o 
   6  15   6       39.11       26.51     14.26 o 
   1   1   7    28007.24    28281.74    196.76 o 
   2   1   7     4418.59     4716.12     55.49 o 
   3   1   7     1033.92      931.11     16.41 o 
   4   1   7    14381.92    15122.34    149.67 o 
   5   1   7      619.63      632.76     21.81 o 
   6   1   7     3189.53     3178.42     27.09 o 
   7   1   7     4099.88     4006.37     31.84 o 
   8   1   7       57.79       85.48      5.75 o 
   9   1   7     7360.59     7994.82     57.41 o 
  10   1   7     1858.86     2123.97     23.38 o 
  11   1   7     1298.83     1247.85     18.17 o 
  12   1   7     1011.67     1093.33     19.40 o 
  13   1   7     1913.41     1872.53     31.85 o 
  14   1   7        6.33        3.55      7.60 o 
  15   1   7       78.51       70.93     10.76 o 
  16   1   7     3568.95     3415.47     63.16 o 
  17   1   7     5305.38     5073.27     52.00 o 
  18   1   7     4378.15     4343.57     44.00 o 
  19   1   7     1737.38     1731.58     26.81 o 
  20   1   7      890.50      813.79     25.10 o 
  21   1   7      278.92      294.08     15.82 o 
  22   1   7      149.60      166.96     13.68 o 
  23   1   7      187.68      162.07     15.44 o 
  24   1   7      363.77      353.62     18.44 o 
  25   1   7       43.31       26.73      7.75 o 
  26   1   7      166.33      172.94     11.92 o 
   0   2   7    43359.61    43610.20    879.17 o 
   1   2   7      224.40      273.09      6.63 o 
   2   2   7    15941.66    16651.30    177.54 o 
   3   2   7    23085.82    23696.47    209.27 o 
   4   2   7     9839.94    10121.63     83.54 o 
   5   2   7     2780.54     2629.10     23.82 o 
   6   2   7     4259.77     4711.71     59.67 o 
   7   2   7      569.53      414.43     10.03 o 
   8   2   7     7488.16     7910.95     56.69 o 
   9   2   7    12035.32    12660.66     83.10 o 
  10   2   7      613.83      673.68     14.94 o 
  11   2   7     1575.41     1500.28     24.09 o 
  12   2   7     3618.91     3802.76     42.20 o 
  13   2   7      374.90      396.84     14.23 o 
  14   2   7      155.12      150.54     11.72 o 
  15   2   7       66.65       45.81      8.64 o 
  16   2   7      328.09      293.96     20.83 o 
  17   2   7      334.06      291.38     11.76 o 
  18   2   7        1.20       -6.87      9.33 o 
  19   2   7      288.61      284.81     15.65 o 
  20   2   7       93.10       84.95     10.89 o 
  21   2   7      655.05      620.86     22.98 o 
  22   2   7      261.80      252.90     14.04 o 
  23   2   7      130.87      132.88     11.07 o 
  24   2   7      333.36      306.82     17.11 o 
  25   2   7      120.75      126.77     16.15 o 
  26   2   7      566.90      680.13     18.73 o 
   1   3   7      492.39      519.03      9.39 o 
   2   3   7     5860.59     5885.13     39.39 o 
   3   3   7     1574.70     1577.14     17.67 o 
   4   3   7     4298.23     4211.72     39.09 o 
   5   3   7       48.82       78.99      6.20 o 
   6   3   7      420.82      439.87     13.53 o 
   7   3   7      179.07      220.59      7.77 o 
   8   3   7     1865.34     2126.51     28.76 o 
   9   3   7     1925.79     1986.41     43.19 o 
  10   3   7      161.76      164.87     10.62 o 
  11   3   7      656.82      614.90     20.55 o 
  12   3   7        4.25       -5.00      6.49 o 
  13   3   7      649.03      682.83     20.24 o 
  14   3   7     3790.64     3648.52     50.10 o 
  15   3   7      405.62      405.52     21.55 o 
  16   3   7     2702.48     2558.48     35.63 o 
  17   3   7       19.79       38.25      9.51 o 
  18   3   7       16.06       23.89      7.29 o 
  19   3   7        0.03        4.35      9.30 o 
  20   3   7     1425.90     1336.27     31.30 o 
  21   3   7      308.24      246.67     14.38 o 
  22   3   7       24.82       42.41      8.98 o 
  23   3   7       56.01       26.41      8.45 o 
  24   3   7      139.37      142.16     12.38 o 
  25   3   7      294.52      364.44     13.75 o 
  26   3   7      417.73      479.51     24.23 o 
   0   4   7       73.47       77.98      7.32 o 
   1   4   7      918.12      867.46     14.08 o 
   2   4   7     1007.66     1030.94     17.86 o 
   3   4   7     1372.71     1230.60     18.21 o 
   4   4   7      281.86      263.61     10.36 o 
   5   4   7      238.19      254.52      9.94 o 
   6   4   7       58.77       55.86      6.18 o 
   7   4   7     6085.53     6790.54     57.94 o 
   8   4   7      190.47      204.98      9.65 o 
   9   4   7     2307.81     2078.53     34.50 o 
  10   4   7      717.00      784.26     21.41 o 
  11   4   7       14.21       47.22      8.69 o 
  12   4   7      564.13      524.64     22.11 o 
  13   4   7        7.26       14.39      7.43 o 
  14   4   7      253.04      274.20     14.97 o 
  15   4   7      318.28      319.93     15.49 o 
  16   4   7       91.55       99.86      8.66 o 
  17   4   7     8074.47     7993.24     70.24 o 
  18   4   7      259.53      255.99     13.87 o 
  19   4   7     2849.71     2732.18     42.72 o 
  20   4   7       22.48       36.54      8.43 o 
  21   4   7      278.45      271.53     14.68 o 
  22   4   7      319.78      283.89     14.00 o 
  23   4   7      638.86      687.55     19.34 o 
  24   4   7        3.50        6.09      7.36 o 
  25   4   7       18.23       -4.43      9.15 o 
   1   5   7       87.90      121.41      6.04 o 
   2   5   7     6894.66     7228.67     80.11 o 
   3   5   7       98.65      109.16      7.21 o 
   4   5   7      532.76      606.15     15.33 o 
   5   5   7     2831.82     3051.06     36.96 o 
   6   5   7      615.33      573.32     16.69 o 
   7   5   7     5140.65     5683.44     52.69 o 
   8   5   7     5150.85     5407.61     78.99 o 
   9   5   7      873.56      968.75     24.13 o 
  10   5   7        1.48       -2.20      8.04 o 
  11   5   7      433.33      433.36     19.10 o 
  12   5   7       20.29       22.26     10.07 o 
  13   5   7     1560.53     1522.35     45.53 o 
  14   5   7      627.79      579.97     21.74 o 
  15   5   7      524.63      501.80     19.32 o 
  16   5   7        5.72       -2.92      7.75 o 
  17   5   7       18.88       18.24      7.99 o 
  18   5   7       51.23       52.47     11.57 o 
  19   5   7      280.99      257.25     15.34 o 
  20   5   7       21.96       19.67      8.78 o 
  21   5   7        0.74       -6.39     10.42 o 
  22   5   7      695.69      735.74     23.92 o 
  23   5   7      182.76      164.73     13.35 o 
  24   5   7        4.73       11.75      7.44 o 
  25   5   7       26.18       16.99     13.64 o 
   0   6   7    15731.35    16457.05    175.65 o 
   1   6   7       64.27       50.24      5.98 o 
   2   6   7      135.46      162.32      9.11 o 
   3   6   7       29.93        9.55      5.65 o 
   4   6   7     1081.73     1120.40     22.69 o 
   5   6   7     5791.12     6142.91     60.35 o 
   6   6   7      550.19      496.85     15.55 o 
   7   6   7     3721.06     3811.55     48.74 o 
   8   6   7        0.14       10.23      7.89 o 
   9   6   7      334.69      393.48     16.82 o 
  10   6   7     2517.89     2361.95     48.69 o 
  11   6   7      315.04      341.78     18.03 o 
  12   6   7       47.14       28.61     10.14 o 
  13   6   7        9.97       11.70      6.74 o 
  14   6   7      119.65      100.64     10.32 o 
  15   6   7      160.83      129.77     11.44 o 
  16   6   7       48.73       31.73      7.75 o 
  17   6   7      191.59      183.09     16.15 o 
  18   6   7      239.99      302.88     18.43 o 
  19   6   7        4.49        2.86     10.27 o 
  20   6   7      124.79      100.24     11.95 o 
  21   6   7        0.04        7.91      9.60 o 
  22   6   7       16.29       29.26      9.69 o 
  23   6   7      282.23      336.15     17.59 o 
  24   6   7       82.95       69.21      8.50 o 
   1   7   7      129.56      147.56     13.23 o 
   2   7   7     2955.22     3090.90     50.32 o 
   3   7   7      687.64      733.47     21.27 o 
   4   7   7      513.79      521.60     17.71 o 
   5   7   7      723.31      788.38     20.53 o 
   6   7   7      635.52      630.45     18.56 o 
   7   7   7     8746.00     8974.51     78.11 o 
   8   7   7     1198.78     1218.33     26.05 o 
   9   7   7      221.95      186.59     17.13 o 
  10   7   7       12.26       27.99      9.83 o 
  11   7   7      635.12      609.10     29.39 o 
  12   7   7     1129.08      859.96     28.95 o 
  13   7   7     1093.61      957.23     31.05 o 
  14   7   7      381.31      347.33     16.78 o 
  15   7   7       33.37       41.66      8.34 o 
  16   7   7     1107.46     1094.56     33.31 o 
  17   7   7        3.94       10.94      9.37 o 
  18   7   7       37.43       47.77      9.73 o 
  19   7   7     1795.84     1776.54     44.31 o 
  20   7   7       83.63      124.16     16.74 o 
  21   7   7        9.46        7.28      8.79 o 
  22   7   7        2.65        6.49      8.69 o 
  23   7   7      364.01      387.64     18.24 o 
   0   8   7      439.16      423.62     34.90 o 
   1   8   7     1130.58     1102.77     38.97 o 
   2   8   7     3380.83     3346.14     72.43 o 
   3   8   7       83.24       96.66     13.33 o 
   4   8   7      313.68      268.58     14.87 o 
   5   8   7     3325.54     3588.79     54.55 o 
   6   8   7       24.50       17.48      8.24 o 
   7   8   7       41.19       48.73      8.00 o 
   8   8   7      529.31      506.58     21.90 o 
   9   8   7      184.55      164.59     12.81 o 
  10   8   7       38.21       44.39      9.51 o 
  11   8   7     1940.04     1876.41     46.46 o 
  12   8   7       42.18       37.74     10.13 o 
  13   8   7      102.77      121.81     11.65 o 
  14   8   7      249.00      194.20     15.42 o 
  15   8   7      122.34      112.92     12.76 o 
  16   8   7       37.77       31.88      9.70 o 
  17   8   7     5173.37     5478.31     75.62 o 
  18   8   7        0.11       -2.17      9.58 o 
  19   8   7      489.25      515.79     22.76 o 
  20   8   7      188.82      199.16     13.01 o 
  21   8   7        2.46        3.37     11.06 o 
  22   8   7       46.42       65.54      9.00 o 
   1   9   7      452.71      421.95     20.52 o 
   2   9   7      257.39      296.52     19.31 o 
   3   9   7      400.32      389.66     22.03 o 
   4   9   7      399.42      405.20     22.10 o 
   5   9   7      112.52      112.16     11.62 o 
   6   9   7      666.05      674.03     18.83 o 
   7   9   7      818.02      761.17     27.33 o 
   8   9   7      607.95      636.04     25.55 o 
   9   9   7      934.70      869.15     27.40 o 
  10   9   7       22.45       20.71      8.22 o 
  11   9   7      562.54      636.34     25.69 o 
  12   9   7      193.31      171.96     14.46 o 
  13   9   7     1538.82     1548.20     38.95 o 
  14   9   7       77.02       75.90     10.46 o 
  15   9   7        0.40       -1.46     11.65 o 
  16   9   7      428.27      405.69     21.15 o 
  17   9   7      109.58      119.37     12.24 o 
  18   9   7      306.76      362.37     15.30 o 
  19   9   7      976.32     1025.90     25.84 o 
  20   9   7      114.30      138.71     10.73 o 
  21   9   7      118.96      127.45     12.01 o 
   0  10   7       37.68       34.83     14.63 o 
   1  10   7      372.44      325.08     15.67 o 
   2  10   7       54.34       64.08      8.79 o 
   3  10   7       60.78       40.18     11.91 o 
   4  10   7      276.44      247.45     14.17 o 
   5  10   7      107.85      125.82     12.17 o 
   6  10   7       34.51       20.76      8.54 o 
   7  10   7     1525.03     1541.68     39.61 o 
   8  10   7        4.37       14.12      8.14 o 
   9  10   7      736.78      731.27     24.99 o 
  10  10   7      107.73      122.19     11.13 o 
  11  10   7      146.80      195.29     15.03 o 
  12  10   7       15.18       21.94      9.01 o 
  13  10   7      163.53      185.79     15.93 o 
  14  10   7      101.97      101.67     11.43 o 
  15  10   7      171.80      196.10     13.47 o 
  16  10   7       13.36       19.86      8.31 o 
  17  10   7       98.61      101.26      9.24 o 
  18  10   7      147.11      170.76      8.94 o 
  19  10   7       47.33       49.67      6.76 o 
  20  10   7       90.21      112.65     13.88 o 
   1  11   7     1296.64     1269.29     30.62 o 
   2  11   7      201.89      163.37     11.06 o 
   3  11   7      141.57      136.68     11.46 o 
   4  11   7      795.86      700.75     21.34 o 
   5  11   7       20.20       14.92      7.97 o 
   6  11   7        7.98       12.66      9.24 o 
   7  11   7       51.57       41.29      9.98 o 
   8  11   7       17.75       17.44      8.66 o 
   9  11   7       16.61       11.84      8.07 o 
  10  11   7      693.63      631.32     23.80 o 
  11  11   7       21.11        6.98      7.63 o 
  12  11   7        0.10       17.65      8.04 o 
  13  11   7      139.87      164.23     14.14 o 
  14  11   7      939.31      947.01     26.41 o 
  15  11   7      293.15      309.26     14.80 o 
  16  11   7      409.68      388.68     17.05 o 
  17  11   7       17.18       16.16      6.64 o 
  18  11   7      185.74      150.84     11.45 o 
   0  12   7      116.98      129.08     26.82 o 
   1  12   7        0.74        2.92      7.70 o 
   2  12   7      827.94      876.50     27.00 o 
   3  12   7      352.18      411.36     16.26 o 
   4  12   7       58.78       73.24      9.41 o 
   5  12   7        7.66        5.89      6.58 o 
   6  12   7      858.22      842.23     25.88 o 
   7  12   7      127.81      131.85     11.65 o 
   8  12   7      124.64      141.99     11.69 o 
   9  12   7        9.96        6.06      7.65 o 
  10  12   7       15.42       31.86      8.95 o 
  11  12   7      567.92      624.08     19.73 o 
  12  12   7        1.49       17.39      7.60 o 
  13  12   7       39.39       44.42      8.84 o 
  14  12   7      130.79      152.50     11.02 o 
  15  12   7      108.76      118.48      8.48 o 
  16  12   7       18.07       32.23      6.28 o 
   1  13   7      322.72      346.87     16.53 o 
   2  13   7      580.02      584.21     20.71 o 
   3  13   7      240.50      265.23     14.47 o 
   4  13   7        0.13        5.79      6.32 o 
   5  13   7      148.70      144.01     11.49 o 
   6  13   7      935.83      965.13     23.51 o 
   7  13   7      274.68      339.21     14.32 o 
   8  13   7      217.98      222.02     13.38 o 
   9  13   7       13.61       22.34      7.37 o 
  10  13   7        4.51       18.02      7.88 o 
  11  13   7       75.68       81.89      9.02 o 
  12  13   7       61.86       96.20      8.86 o 
  13  13   7      160.25      198.33     12.00 o 
  14  13   7       17.09       46.98     10.75 o 
   0  14   7      161.34      191.94     17.78 o 
   1  14   7        4.79        5.13      6.60 o 
   2  14   7       13.95       26.31      6.77 o 
   3  14   7        1.71       12.54      8.32 o 
   4  14   7      207.68      224.20     14.49 o 
   5  14   7       21.31       33.64      6.93 o 
   6  14   7        0.29       -5.04      6.03 o 
   7  14   7      140.15      150.92     12.94 o 
   8  14   7       14.26       19.97      6.33 o 
   9  14   7        2.05       -3.22      5.75 o 
  10  14   7        5.27       11.63      6.52 o 
   1  15   7       38.86       76.68     16.67 o 
   2  15   7        0.40        8.56      7.30 o 
   3  15   7       85.47       82.18     11.77 o 
   4  15   7      100.58       40.95     15.25 o 
   0   0   8    11529.58    11003.63    152.54 o 
   1   0   8     8295.62     8979.59    214.56 o 
   2   0   8     9829.56    10277.74    232.60 o 
   3   0   8       46.83       37.85      5.33 o 
   4   0   8     7396.66     7275.86     83.99 o 
   5   0   8    35980.00    37647.65    304.48 o 
   6   0   8      678.61      835.77     26.42 o 
   7   0   8     3527.08     3485.33     46.24 o 
   8   0   8    13682.70    14610.11    176.35 o 
   9   0   8       20.86       16.26      5.75 o 
  10   0   8       48.23       62.79      7.25 o 
  11   0   8      194.95      169.18      9.77 o 
  12   0   8     7628.50     7399.96    161.15 o 
  13   0   8       74.61       53.60      8.80 o 
  14   0   8     9259.42     9242.98    124.63 o 
  15   0   8     9366.66     8489.47    338.03 o 
  16   0   8     9969.61     9436.62    188.25 o 
  17   0   8     2839.85     2631.69     52.62 o 
  18   0   8     6558.97     6420.25     81.57 o 
  19   0   8       10.12       -6.25      9.41 o 
  20   0   8     2704.07     2570.41     56.74 o 
  21   0   8      373.63      367.18     27.52 o 
  22   0   8      992.50     1027.26     43.62 o 
  23   0   8      111.91      129.73     17.16 o 
  24   0   8      866.90      969.33     36.80 o 
  25   0   8       33.56       56.76     14.69 o 
  26   0   8      490.70      518.75     26.75 o 
   1   1   8      917.32      992.80     14.38 o 
   2   1   8       45.11       92.03      6.52 o 
   3   1   8      954.16      933.32     17.92 o 
   4   1   8    12611.90    12502.81    123.56 o 
   5   1   8     8228.84     8031.83     98.91 o 
   6   1   8    23859.41    25564.82    176.26 o 
   7   1   8     2962.20     2861.44     33.26 o 
   8   1   8      213.28      318.62     10.20 o 
   9   1   8        8.42       48.80      5.41 o 
  10   1   8     4777.04     5162.42     44.91 o 
  11   1   8     1127.04     1087.40     18.26 o 
  12   1   8      219.95      231.33     10.27 o 
  13   1   8      545.37      531.01     15.92 o 
  14   1   8       31.99       52.14      9.33 o 
  15   1   8       31.41       12.08      8.79 o 
  16   1   8     1035.04      982.08     25.21 o 
  17   1   8     1845.72     1739.81     26.46 o 
  18   1   8       27.86       25.35      7.26 o 
  19   1   8      417.04      395.21     18.23 o 
  20   1   8       24.02       16.42      9.37 o 
  21   1   8      158.32      144.39     13.73 o 
  22   1   8      242.78      201.45     15.02 o 
  23   1   8       36.97       54.05     14.92 o 
  24   1   8        2.47        0.15      8.97 o 
  25   1   8      165.34      184.92     12.11 o 
  26   1   8        5.93       -7.54      7.54 o 
   0   2   8    72186.88    75092.46   1485.80 o 
   1   2   8    10261.96    10199.69    147.86 o 
   2   2   8     3740.76     4022.98     44.60 o 
   3   2   8     4864.00     5194.32     48.96 o 
   4   2   8      133.55       69.62      4.87 o 
   5   2   8       30.01       32.73      4.47 o 
   6   2   8     9562.38     8878.67    107.77 o 
   7   2   8     8919.96     9249.45    107.87 o 
   8   2   8      364.73      333.44     11.50 o 
   9   2   8        5.78        7.15      4.72 o 
  10   2   8       56.26       50.57      5.57 o 
  11   2   8     1002.48     1143.15     22.45 o 
  12   2   8     1774.10     1883.55     30.31 o 
  13   2   8     1145.18     1181.69     26.03 o 
  14   2   8     6046.37     5738.56     73.12 o 
  15   2   8      319.96      310.40     18.53 o 
  16   2   8      533.76      549.51     16.40 o 
  17   2   8      125.60      139.97     11.05 o 
  18   2   8      572.94      490.44     17.54 o 
  19   2   8       24.72       36.65      9.71 o 
  20   2   8        4.42        7.10      8.00 o 
  21   2   8      372.16      390.16     18.70 o 
  22   2   8       12.66        3.15      8.14 o 
  23   2   8       91.18       87.10     12.49 o 
  24   2   8        1.28       -0.36      7.50 o 
  25   2   8       17.59        1.06      7.11 o 
  26   2   8       45.62       49.32      8.47 o 
   1   3   8     2131.56     2135.66     23.58 o 
   2   3   8     3147.67     3433.36     50.02 o 
   3   3   8     7027.62     7111.53     57.44 o 
   4   3   8     9111.49     8349.53     63.82 o 
   5   3   8     1295.35     1291.18     19.98 o 
   6   3   8     4547.85     4957.06     58.53 o 
   7   3   8      637.46      629.96     13.07 o 
   8   3   8      208.29      135.50      8.47 o 
   9   3   8     1972.52     2125.30     37.27 o 
  10   3   8     3866.90     3768.51     88.25 o 
  11   3   8      232.19      228.46     13.26 o 
  12   3   8      148.99      148.02     11.63 o 
  13   3   8       40.96       56.04      7.84 o 
  14   3   8      578.77      580.96     20.74 o 
  15   3   8     1425.13     1486.83     40.52 o 
  16   3   8       66.01       47.96      8.38 o 
  17   3   8     2505.46     2352.23     36.12 o 
  18   3   8       26.99       35.68      7.71 o 
  19   3   8      301.40      305.96     17.37 o 
  20   3   8       23.30       17.06      8.57 o 
  21   3   8       35.36       45.57      9.94 o 
  22   3   8       77.20       66.21      9.69 o 
  23   3   8      414.15      433.63     17.49 o 
  24   3   8      224.57      195.69     12.14 o 
  25   3   8        1.70       -6.18      6.18 o 
   0   4   8     4826.58     4847.37     64.60 o 
   1   4   8     6442.70     6672.99     79.40 o 
   2   4   8     1594.63     1592.06     20.13 o 
   3   4   8      634.62      700.97     16.74 o 
   4   4   8    16546.80    17471.35    125.69 o 
   5   4   8      571.24      689.72     15.89 o 
   6   4   8     1503.08     1618.55     27.07 o 
   7   4   8      139.75      189.94      8.65 o 
   8   4   8      888.42      900.37     18.18 o 
   9   4   8     1004.04     1089.48     25.15 o 
  10   4   8      280.22      290.03     14.69 o 
  11   4   8     1124.47     1074.08     31.95 o 
  12   4   8      149.72      127.25     12.28 o 
  13   4   8       68.26       70.11     11.59 o 
  14   4   8      606.63      589.38     23.40 o 
  15   4   8      823.56      817.16     20.75 o 
  16   4   8     2031.52     1948.89     34.22 o 
  17   4   8      160.92      195.63     11.51 o 
  18   4   8      779.95      719.73     21.80 o 
  19   4   8      196.83      193.27     12.65 o 
  20   4   8        6.71       25.27      9.58 o 
  21   4   8      663.27      674.14     21.13 o 
  22   4   8      199.58      202.81     11.96 o 
  23   4   8       32.64       23.56      6.97 o 
  24   4   8      144.24      143.51     15.77 o 
  25   4   8        0.08        2.35      7.86 o 
   1   5   8      908.89      989.68     20.98 o 
   2   5   8     6420.89     6653.86    113.82 o 
   3   5   8     2521.68     2815.72     39.97 o 
   4   5   8    21038.47    21525.60    252.92 o 
   5   5   8     1869.75     1812.64     27.99 o 
   6   5   8     2382.72     2492.44     36.74 o 
   7   5   8      588.76      549.65     14.84 o 
   8   5   8       23.66       13.66      5.77 o 
   9   5   8       91.73       97.16      9.23 o 
  10   5   8     1834.14     1619.87     40.56 o 
  11   5   8      790.78      750.55     27.98 o 
  12   5   8        2.03        3.93      8.30 o 
  13   5   8      632.65      666.41     27.44 o 
  14   5   8      724.63      724.48     17.85 o 
  15   5   8      133.92      129.46     10.50 o 
  16   5   8      493.98      461.73     17.85 o 
  17   5   8     4148.19     4321.68     64.61 o 
  18   5   8      296.36      291.65     18.54 o 
  19   5   8     1406.42     1503.56     35.06 o 
  20   5   8      601.25      639.21     23.96 o 
  21   5   8       11.99       23.94     10.48 o 
  22   5   8      491.55      429.94     18.34 o 
  23   5   8       17.92       25.81      8.35 o 
  24   5   8      489.81      506.38     18.08 o 
   0   6   8    24302.99    24116.43    421.95 o 
   1   6   8      238.55      246.24      9.67 o 
   2   6   8       16.75       23.76      5.77 o 
   3   6   8      134.03      103.52      9.74 o 
   4   6   8     1427.83     1714.57     28.55 o 
   5   6   8      704.01      744.09     18.98 o 
   6   6   8     8469.85     8375.90     75.76 o 
   7   6   8     1832.87     1864.37     29.40 o 
   8   6   8      440.90      389.59     15.46 o 
   9   6   8     2044.85     2140.68     40.21 o 
  10   6   8      125.90      148.39     14.17 o 
  11   6   8      646.31      632.21     26.76 o 
  12   6   8       28.50       24.34     10.55 o 
  13   6   8      217.73      200.96     12.15 o 
  14   6   8     2116.15     2033.29     38.31 o 
  15   6   8      387.58      374.74     18.58 o 
  16   6   8      783.78      753.22     27.87 o 
  17   6   8      724.94      806.21     26.67 o 
  18   6   8      122.84      112.84     12.66 o 
  19   6   8       59.03       57.63     12.10 o 
  20   6   8      266.96      271.97     18.22 o 
  21   6   8      101.39      110.75     11.95 o 
  22   6   8      160.82      213.41     21.61 o 
  23   6   8      208.40      275.79     16.11 o 
  24   6   8      370.27      452.28     17.03 o 
   1   7   8      372.06      335.21     14.53 o 
   2   7   8      122.47      143.00     10.35 o 
   3   7   8       59.31       54.34      8.03 o 
   4   7   8      942.54      995.60     24.83 o 
   5   7   8      159.76      153.46     11.05 o 
   6   7   8       84.44       99.50      9.04 o 
   7   7   8       15.91        7.89      6.05 o 
   8   7   8     1939.40     1928.85     35.84 o 
   9   7   8       81.10       58.61      9.31 o 
  10   7   8      514.16      507.38     27.00 o 
  11   7   8       10.86       12.47      7.23 o 
  12   7   8      108.18       81.53     11.94 o 
  13   7   8      395.32      428.10     21.14 o 
  14   7   8     1292.34     1235.80     32.85 o 
  15   7   8      214.03      226.24     15.15 o 
  16   7   8       18.75       37.90     11.35 o 
  17   7   8     1258.91     1305.32     33.11 o 
  18   7   8      427.69      473.41     21.56 o 
  19   7   8      302.71      298.52     19.05 o 
  20   7   8       95.13       89.85     11.82 o 
  21   7   8        2.65        2.60      8.88 o 
  22   7   8        4.94       21.62     10.14 o 
  23   7   8      203.20      211.49     12.52 o 
   0   8   8      984.94      935.41     41.20 o 
   1   8   8        6.19       21.74      8.20 o 
   2   8   8       12.48        8.28      8.31 o 
   3   8   8       86.14      102.56     11.48 o 
   4   8   8      260.77      239.32     15.73 o 
   5   8   8      118.35      121.28     12.60 o 
   6   8   8       60.94       84.04     10.34 o 
   7   8   8      315.19      266.00     15.90 o 
   8   8   8      487.53      472.51     21.23 o 
   9   8   8       10.54       13.05      7.24 o 
  10   8   8       21.93       33.60      9.36 o 
  11   8   8        6.74        1.53      8.65 o 
  12   8   8      104.78      108.20     12.08 o 
  13   8   8      221.86      222.43     14.90 o 
  14   8   8      577.07      665.17     28.60 o 
  15   8   8      376.81      381.35     25.22 o 
  16   8   8     3123.57     3080.62     60.38 o 
  17   8   8      108.39      119.23     13.21 o 
  18   8   8      371.53      364.11     19.96 o 
  19   8   8      112.19      135.77     13.31 o 
  20   8   8     1936.18     1971.15     40.39 o 
  21   8   8       60.95       87.86      9.27 o 
  22   8   8       13.77       11.82     10.34 o 
   1   9   8       91.46      108.09     12.72 o 
   2   9   8     3876.13     3598.82     68.13 o 
   3   9   8     2362.21     2193.29     52.15 o 
   4   9   8    16793.62    16289.95    134.75 o 
   5   9   8      284.11      289.87     13.10 o 
   6   9   8      556.41      550.81     23.36 o 
   7   9   8       70.29       46.92     10.46 o 
   8   9   8       84.69       57.77     10.25 o 
   9   9   8      233.56      239.80     15.32 o 
  10   9   8     1333.79     1215.79     33.58 o 
  11   9   8        3.90        8.35      9.04 o 
  12   9   8       20.52        6.99     12.41 o 
  13   9   8       56.70       40.05      9.66 o 
  14   9   8      874.97      857.65     28.10 o 
  15   9   8       18.78       27.25     14.31 o 
  16   9   8     1279.31     1225.07     36.16 o 
  17   9   8      352.88      390.09     18.59 o 
  18   9   8       40.39       51.86      8.83 o 
  19   9   8        0.02       18.50      6.94 o 
  20   9   8      486.09      554.98     21.07 o 
  21   9   8      112.38      130.34     14.66 o 
   0  10   8       16.65       24.33     12.93 o 
   1  10   8      872.47      851.51     24.71 o 
   2  10   8      118.33      139.47     11.11 o 
   3  10   8       75.88       66.50      9.36 o 
   4  10   8       12.98       18.50      7.99 o 
   5  10   8       97.12      107.22     11.83 o 
   6  10   8      923.72      847.76     29.62 o 
   7  10   8      650.59      605.62     24.93 o 
   8  10   8       89.44       65.94     10.11 o 
   9  10   8      383.60      416.60     18.12 o 
  10  10   8        0.23        8.66      8.72 o 
  11  10   8        1.60       11.24      8.70 o 
  12  10   8      282.78      302.51     17.67 o 
  13  10   8        3.12       -4.98      9.60 o 
  14  10   8      104.74       83.06     12.30 o 
  15  10   8        0.39       17.41      8.80 o 
  16  10   8      401.59      403.72     18.98 o 
  17  10   8        3.91       15.42      6.78 o 
  18  10   8       92.15       96.48      6.83 o 
  19  10   8       18.52       25.34      6.16 o 
   1  11   8       48.47       33.05      8.19 o 
   2  11   8       94.81       92.38      9.16 o 
   3  11   8       38.68       22.30      7.59 o 
   4  11   8      350.23      333.76     19.69 o 
   5  11   8       20.06       20.89      8.18 o 
   6  11   8      526.35      501.52     21.05 o 
   7  11   8        2.57       -2.47      8.82 o 
   8  11   8      930.75      948.63     30.28 o 
   9  11   8       13.25       24.00      8.28 o 
  10  11   8      222.74      207.43     15.00 o 
  11  11   8       98.22       76.52     10.26 o 
  12  11   8      157.87      160.70     12.49 o 
  13  11   8       23.87       29.24     10.79 o 
  14  11   8      143.27      155.90     10.68 o 
  15  11   8       20.45       29.24      7.53 o 
  16  11   8        0.72        2.52      6.12 o 
  17  11   8       13.25        6.08      6.07 o 
  18  11   8      324.05      401.97     32.72 o 
   0  12   8      223.68      193.78     18.80 o 
   1  12   8      702.87      700.39     22.42 o 
   2  12   8     1907.39     1755.71     32.83 o 
   3  12   8       24.72       20.13      7.20 o 
   4  12   8      540.28      554.96     21.20 o 
   5  12   8      147.18      133.26     11.30 o 
   6  12   8        5.10       12.65      8.18 o 
   7  12   8        8.60       10.36      8.31 o 
   8  12   8       62.19       37.12      8.81 o 
   9  12   8       33.09       26.40      9.21 o 
  10  12   8      541.40      596.79     21.95 o 
  11  12   8      250.91      261.61     14.83 o 
  12  12   8      118.80      131.47     10.73 o 
  13  12   8       13.00       27.07      9.37 o 
  14  12   8      761.20      753.42     24.21 o 
  15  12   8      465.32      510.93     19.14 o 
  16  12   8     3551.60     3521.95     72.82 o 
   1  13   8        9.46       13.39      7.13 o 
   2  13   8      132.43      150.93     11.76 o 
   3  13   8       38.26       42.60      8.42 o 
   4  13   8      649.14      661.68     19.59 o 
   5  13   8       97.98       72.88     10.97 o 
   6  13   8       72.55       66.82      8.29 o 
   7  13   8       44.20       65.90     11.73 o 
   8  13   8       48.04       81.93      9.46 o 
   9  13   8        0.59        4.20      6.90 o 
  10  13   8      131.15      151.73     11.45 o 
  11  13   8      128.64      127.30     10.19 o 
  12  13   8      147.82      206.13     13.94 o 
  13  13   8        2.98        8.52      6.78 o 
   0  14   8      161.42      172.32     14.01 o 
   1  14   8        0.19       -1.91      7.44 o 
   2  14   8      100.30       96.58      9.48 o 
   3  14   8        7.20       -7.67      7.67 o 
   4  14   8        3.30        7.56      7.67 o 
   5  14   8      106.92      116.26      8.77 o 
   6  14   8       73.25       63.09      7.56 o 
   7  14   8      464.17      443.80     15.76 o 
   8  14   8        0.34        6.81      7.31 o 
   9  14   8       15.80       24.14      7.09 o 
  10  14   8        3.60      -12.10     12.10 o 
   1  15   8       38.75       58.71     16.06 o 
   1   1   9      704.83      600.86     11.70 o 
   2   1   9     4586.49     4822.08     58.09 o 
   3   1   9     1438.71     1413.80     18.81 o 
   4   1   9     5054.79     5204.94     54.07 o 
   5   1   9        4.97       27.94      4.71 o 
   6   1   9     2065.15     2005.15     27.54 o 
   7   1   9    20467.23    22537.71    174.45 o 
   8   1   9     1643.18     1850.75     29.10 o 
   9   1   9     4093.99     4037.65     44.82 o 
  10   1   9     4294.24     4497.60     47.11 o 
  11   1   9     2052.55     2092.71     25.34 o 
  12   1   9     1356.24     1418.69     23.33 o 
  13   1   9      834.44      815.02     19.98 o 
  14   1   9       10.44        6.54      7.10 o 
  15   1   9     3242.08     3023.74     71.60 o 
  16   1   9        1.26        8.46      5.77 o 
  17   1   9      721.35      737.50     19.13 o 
  18   1   9     2690.05     2763.24     41.57 o 
  19   1   9      581.78      561.62     22.69 o 
  20   1   9      305.02      259.08     14.75 o 
  21   1   9      621.17      611.90     22.62 o 
  22   1   9      172.37      147.71     18.69 o 
  23   1   9      909.76     1050.12     31.62 o 
  24   1   9       60.39       71.75     10.59 o 
  25   1   9       43.16       32.50     13.67 o 
  26   1   9       98.80      121.92     14.45 o 
   0   2   9     5341.00     5414.88    120.82 o 
   1   2   9     5973.30     5234.61     64.34 o 
   2   2   9      506.21      454.80     12.50 o 
   3   2   9      284.79      146.88      6.47 o 
   4   2   9        7.65        4.13      4.02 o 
   5   2   9    19676.91    21664.68    313.77 o 
   6   2   9      374.04      374.11     11.61 o 
   7   2   9     1603.13     1845.60     29.06 o 
   8   2   9     9478.80    10165.55     97.55 o 
   9   2   9       10.19        9.41      5.80 o 
  10   2   9      271.76      287.33     11.22 o 
  11   2   9    10369.21    10250.09    108.89 o 
  12   2   9       92.56      124.04      8.82 o 
  13   2   9       10.58       32.60      8.30 o 
  14   2   9      195.86      210.17     14.24 o 
  15   2   9     1511.56     1552.76     45.99 o 
  16   2   9     1859.43     1735.70     28.65 o 
  17   2   9     9339.67     8954.89     83.02 o 
  18   2   9        3.15        7.77      8.23 o 
  19   2   9      131.74      119.58     12.29 o 
  20   2   9       25.68       29.85      8.22 o 
  21   2   9      213.15      203.12     15.48 o 
  22   2   9      150.00      127.21     11.79 o 
  23   2   9        2.09        4.42      7.91 o 
  24   2   9      470.27      480.14     19.17 o 
  25   2   9      115.87      101.42     12.40 o 
   1   3   9     1169.02     1443.28     18.82 o 
   2   3   9      117.39      152.05      6.99 o 
   3   3   9     2152.64     2042.60     35.81 o 
   4   3   9     8270.63     8935.15    124.21 o 
   5   3   9    18686.40    19798.55    211.50 o 
   6   3   9     8656.34     9113.17    122.22 o 
   7   3   9      271.98      351.47     12.20 o 
   8   3   9      177.38      201.83     10.83 o 
   9   3   9       43.79       44.63      7.75 o 
  10   3   9      563.58      515.46     18.94 o 
  11   3   9     2639.89     2863.18     53.22 o 
  12   3   9        3.57        2.19      7.41 o 
  13   3   9      143.41      114.68     11.28 o 
  14   3   9      856.18      782.52     26.42 o 
  15   3   9      616.13      551.27     17.76 o 
  16   3   9       55.44       63.35      8.09 o 
  17   3   9       26.15       30.23      7.83 o 
  18   3   9     5143.54     4885.09     73.49 o 
  19   3   9      394.28      435.93     20.11 o 
  20   3   9      601.94      565.85     21.79 o 
  21   3   9      289.40      267.83     14.24 o 
  22   3   9        0.55       -1.75      8.59 o 
  23   3   9       29.94       12.77      7.20 o 
  24   3   9        1.50        2.43      6.89 o 
  25   3   9        4.44       -7.12      7.12 o 
   0   4   9       71.34       85.43      8.82 o 
   1   4   9     4135.12     4304.69     59.50 o 
   2   4   9     3189.20     3510.52     47.94 o 
   3   4   9      187.61      208.14      9.71 o 
   4   4   9     2796.18     2690.98     43.67 o 
   5   4   9     8457.68     8903.64    159.92 o 
   6   4   9    14515.95    14596.35    149.88 o 
   7   4   9     1035.87     1130.82     21.45 o 
   8   4   9      414.67      502.14     15.77 o 
   9   4   9       99.01      132.11     11.06 o 
  10   4   9      673.41      733.10     23.14 o 
  11   4   9       61.28       51.99      9.26 o 
  12   4   9      797.27      871.74     30.08 o 
  13   4   9     4035.69     3995.25     63.56 o 
  14   4   9      778.35      776.25     25.20 o 
  15   4   9     1136.74     1037.02     23.21 o 
  16   4   9    10866.43    10186.57     82.22 o 
  17   4   9     5811.75     5973.74     68.03 o 
  18   4   9     2282.70     2284.35     41.67 o 
  19   4   9     4614.31     4564.86     66.07 o 
  20   4   9       73.75       95.91     11.90 o 
  21   4   9      933.19     1020.75     27.44 o 
  22   4   9      495.90      510.54     18.74 o 
  23   4   9       49.30       32.18      8.06 o 
  24   4   9        0.16       -7.19      7.19 o 
  25   4   9       31.18       43.23     11.31 o 
   1   5   9       14.40       41.15      5.52 o 
   2   5   9     1664.65     2011.66     34.25 o 
   3   5   9     7631.66     7981.06     78.55 o 
   4   5   9      156.19      127.16      9.30 o 
   5   5   9     5774.77     6328.82     65.50 o 
   6   5   9     1131.98     1255.74     23.91 o 
   7   5   9    17140.84    18589.41    228.70 o 
   8   5   9     2725.95     2634.37     47.02 o 
   9   5   9      529.12      515.66     20.07 o 
  10   5   9      354.10      343.36     21.84 o 
  11   5   9      184.30      128.97     15.29 o 
  12   5   9      649.50      638.46     26.88 o 
  13   5   9      484.79      497.53     20.49 o 
  14   5   9      375.05      381.68     14.56 o 
  15   5   9      695.89      708.72     20.68 o 
  16   5   9      233.04      202.50     12.17 o 
  17   5   9      433.10      367.40     18.70 o 
  18   5   9        4.78        5.14     11.16 o 
  19   5   9      515.11      524.92     22.51 o 
  20   5   9        5.41        4.65      8.98 o 
  21   5   9     1162.43     1183.87     28.56 o 
  22   5   9      154.42      142.38     13.23 o 
  23   5   9      458.77      526.65     17.93 o 
  24   5   9       36.07       48.94     13.88 o 
   0   6   9     1875.12     1980.09     42.48 o 
   1   6   9       51.67       50.42      6.08 o 
   2   6   9       15.95       15.18      5.88 o 
   3   6   9     1367.52     1317.17     26.99 o 
   4   6   9      416.89      443.83     16.12 o 
   5   6   9       44.58       16.46      6.65 o 
   6   6   9      526.17      569.03     18.44 o 
   7   6   9      671.17      618.08     16.86 o 
   8   6   9      984.31      977.35     26.22 o 
   9   6   9     1020.69     1071.54     30.02 o 
  10   6   9      546.44      507.59     23.86 o 
  11   6   9        0.20       -2.29      9.35 o 
  12   6   9      829.64      792.54     20.58 o 
  13   6   9     2602.92     2513.93     43.97 o 
  14   6   9        5.58        8.93      7.57 o 
  15   6   9       43.27       36.43      8.27 o 
  16   6   9       43.44       55.63     10.07 o 
  17   6   9      135.03      144.04     12.79 o 
  18   6   9       13.99       13.54     11.60 o 
  19   6   9       22.08       33.19     10.77 o 
  20   6   9        6.85        3.21     10.09 o 
  21   6   9      175.19      158.55     12.62 o 
  22   6   9      235.10      240.58     16.36 o 
  23   6   9      321.37      375.95     15.69 o 
   1   7   9     6643.97     6734.50    119.05 o 
   2   7   9      586.45      590.50     19.07 o 
   3   7   9     1274.16     1274.20     28.25 o 
   4   7   9      103.13       98.56      9.30 o 
   5   7   9     1275.68     1401.48     30.65 o 
   6   7   9      578.88      587.84     19.72 o 
   7   7   9     2084.87     2118.91     39.77 o 
   8   7   9      229.60      254.69     15.93 o 
   9   7   9      151.57      183.60     17.77 o 
  10   7   9     1022.78     1010.67     27.22 o 
  11   7   9       73.38       83.57      8.57 o 
  12   7   9        7.90        2.56      9.44 o 
  13   7   9     1423.05     1283.31     35.99 o 
  14   7   9       26.45       12.09     10.30 o 
  15   7   9      118.01       87.75     11.45 o 
  16   7   9      208.86      203.80     15.68 o 
  17   7   9     2253.03     2225.34     46.50 o 
  18   7   9      436.85      405.04     19.98 o 
  19   7   9        7.59        0.53     11.29 o 
  20   7   9       25.61       69.24     13.14 o 
  21   7   9      186.11      182.48     13.54 o 
  22   7   9       87.29      104.02     12.01 o 
  23   7   9      181.95      218.49     15.26 o 
   0   8   9     3444.03     3407.31    127.60 o 
   1   8   9      606.85      564.05     25.54 o 
   2   8   9       57.96       53.51     10.93 o 
   3   8   9        4.84       14.01      9.37 o 
   4   8   9       15.83       14.33      9.22 o 
   5   8   9     4433.27     4613.42     71.89 o 
   6   8   9     1677.55     1531.67     37.97 o 
   7   8   9       15.27       17.35      8.49 o 
   8   8   9      153.97      127.42     10.36 o 
   9   8   9     1423.66     1506.13     35.71 o 
  10   8   9     1296.73     1247.20     38.99 o 
  11   8   9      301.94      313.96     18.06 o 
  12   8   9      165.44      121.86     12.23 o 
  13   8   9       28.43       46.06     12.94 o 
  14   8   9     1671.51     1574.92     43.73 o 
  15   8   9     1148.15     1179.03     33.53 o 
  16   8   9     1013.75     1046.51     33.82 o 
  17   8   9     2195.49     2150.94     48.42 o 
  18   8   9      161.91      165.17     15.86 o 
  19   8   9       79.19       67.69     10.45 o 
  20   8   9      149.99      165.02     11.19 o 
  21   8   9       29.06       43.22      9.27 o 
  22   8   9       83.38       77.19     13.55 o 
   1   9   9      342.12      342.48     14.88 o 
   2   9   9      257.88      246.36     11.63 o 
   3   9   9      519.01      509.75     14.76 o 
   4   9   9      776.42      684.22     22.39 o 
   5   9   9      792.81      754.61     28.62 o 
   6   9   9      244.31      245.94     16.94 o 
   7   9   9       26.18       23.23      9.47 o 
   8   9   9      161.20      166.50     14.43 o 
   9   9   9       36.29       25.49      8.61 o 
  10   9   9      569.18      557.84     23.98 o 
  11   9   9      471.59      498.04     25.16 o 
  12   9   9      163.14      175.68     14.93 o 
  13   9   9       52.30       69.12     10.79 o 
  14   9   9       78.43       43.80     10.49 o 
  15   9   9      214.21      208.83     14.70 o 
  16   9   9      391.77      423.65     20.85 o 
  17   9   9      188.42      212.80     13.93 o 
  18   9   9      823.13      830.10     23.26 o 
  19   9   9        2.50       -5.79      5.79 o 
  20   9   9       40.30       56.30      8.60 o 
   0  10   9       76.12       71.92     17.07 o 
   1  10   9      365.57      337.08     16.41 o 
   2  10   9      174.15      194.15     12.36 o 
   3  10   9     3519.53     3467.88     49.32 o 
   4  10   9      735.28      724.00     25.44 o 
   5  10   9      658.52      592.36     25.11 o 
   6  10   9      572.34      557.82     26.69 o 
   7  10   9      148.01      119.50     14.70 o 
   8  10   9      598.18      565.80     22.71 o 
   9  10   9       48.19       32.72      9.00 o 
  10  10   9       16.97       14.28      8.19 o 
  11  10   9      355.22      369.88     17.66 o 
  12  10   9      113.49      107.79     12.20 o 
  13  10   9     1022.31      950.98     49.98 o 
  14  10   9       13.23       39.51      9.65 o 
  15  10   9      127.60      145.93     13.48 o 
  16  10   9      600.87      628.80     20.79 o 
  17  10   9      865.42      911.87     21.23 o 
  18  10   9        1.29       -1.48      4.43 o 
  19  10   9      247.10      267.94     19.72 o 
   1  11   9       12.60        1.93      7.61 o 
   2  11   9      140.53      144.75     11.04 o 
   3  11   9      489.93      532.02     20.14 o 
   4  11   9      951.22      850.11     24.97 o 
   5  11   9       33.95       41.57      8.27 o 
   6  11   9       62.40       81.69     11.51 o 
   7  11   9      171.81      197.71     14.94 o 
   8  11   9       41.60       23.49      9.24 o 
   9  11   9       62.17       58.62     10.15 o 
  10  11   9       59.47       67.49     10.04 o 
  11  11   9      253.32      315.46     16.55 o 
  12  11   9      114.00      112.26     10.79 o 
  13  11   9     1433.29     1517.36     42.40 o 
  14  11   9      128.39      151.96     11.03 o 
  15  11   9       29.91       45.19      8.43 o 
  16  11   9       32.40       30.57      6.48 o 
  17  11   9      131.53      150.15      8.70 o 
   0  12   9      239.64      196.05     18.66 o 
   1  12   9       64.91       63.22      8.70 o 
   2  12   9      304.68      317.52     14.39 o 
   3  12   9      359.93      391.02     16.95 o 
   4  12   9      167.88      188.52     13.81 o 
   5  12   9      398.37      466.30     19.22 o 
   6  12   9      120.19      104.26     10.61 o 
   7  12   9      121.29       93.54     10.93 o 
   8  12   9        0.04       -7.08      8.44 o 
   9  12   9      166.36      172.78     17.01 o 
  10  12   9        4.80       10.53      8.08 o 
  11  12   9      293.23      297.99     13.32 o 
  12  12   9       88.01      109.45      9.91 o 
  13  12   9      178.41      187.25     10.77 o 
  14  12   9       20.80       33.18      9.40 o 
  15  12   9      262.08      264.11     13.37 o 
   1  13   9      744.70      842.11     22.20 o 
   2  13   9       14.90       19.03      8.02 o 
   3  13   9      421.92      405.87     15.62 o 
   4  13   9       10.46       14.68      7.04 o 
   5  13   9        9.64        5.95      6.85 o 
   6  13   9      114.85      129.59     10.75 o 
   7  13   9     1599.72     1697.81     33.50 o 
   8  13   9       27.76       48.86      9.19 o 
   9  13   9      122.01       98.13      8.88 o 
  10  13   9        5.61       15.74      6.71 o 
  11  13   9       44.22       56.74      7.84 o 
  12  13   9        3.71       12.25      8.68 o 
   0  14   9       55.43       41.23      7.74 o 
   1  14   9        1.02        0.76      5.35 o 
   2  14   9      188.31      181.69     11.06 o 
   3  14   9        0.47       -6.98      6.98 o 
   4  14   9      148.77      140.12     12.39 o 
   5  14   9       15.14       13.65      6.07 o 
   6  14   9        0.14        7.63      8.38 o 
   7  14   9       10.55       10.00      5.57 o 
   8  14   9       64.60       89.98      8.47 o 
   9  14   9       73.96      106.89     17.79 o 
   0   0  10     2015.11     2705.14     59.92 o 
   1   0  10     1251.21     1364.52     27.24 o 
   2   0  10      425.03      336.77     15.63 o 
   3   0  10    12934.73    12385.55    127.51 o 
   4   0  10    71427.26    78417.00   1190.73 o 
   5   0  10      161.25      229.12     13.89 o 
   6   0  10      856.15     1060.15     39.99 o 
   7   0  10       73.74       49.30      9.68 o 
   8   0  10     2674.67     2516.18     52.45 o 
   9   0  10     2935.66     3129.10     49.79 o 
  10   0  10      154.52      157.52     11.97 o 
  11   0  10     1655.20     1801.76     35.16 o 
  12   0  10      491.76      522.20     25.17 o 
  13   0  10        0.55        5.39      8.50 o 
  14   0  10    17544.40    16726.91    250.58 o 
  15   0  10     1868.50     1775.92     70.54 o 
  16   0  10     5142.36     5243.55     65.48 o 
  17   0  10    10182.59     9830.24    113.88 o 
  18   0  10     2070.06     2002.61     49.02 o 
  19   0  10        0.27       12.91     20.31 o 
  20   0  10       62.81       71.29     15.94 o 
  21   0  10        8.21       -3.09     13.47 o 
  22   0  10       47.48       54.24     29.86 o 
  23   0  10      104.67      128.63     22.06 o 
  24   0  10        2.72      -17.79     18.60 o 
  25   0  10      153.72      227.30     20.01 o 
   1   1  10       12.34       36.05      4.90 o 
   2   1  10      728.99      679.17     13.91 o 
   3   1  10     2507.19     2525.80     29.07 o 
   4   1  10    28192.40    28511.94    485.80 o 
   5   1  10    25963.91    28818.95    302.86 o 
   6   1  10        0.08       20.75      7.88 o 
   7   1  10     8701.53     9640.92    117.39 o 
   8   1  10        1.81       13.81      6.16 o 
   9   1  10      911.59      930.30     20.25 o 
  10   1  10      521.90      416.41     14.09 o 
  11   1  10       68.19       61.20      5.82 o 
  12   1  10      217.59      184.76     10.15 o 
  13   1  10     2071.61     1976.67     36.81 o 
  14   1  10      173.49      156.06     13.08 o 
  15   1  10      708.44      649.74     25.15 o 
  16   1  10      865.65      875.34     19.68 o 
  17   1  10      270.09      279.80     11.87 o 
  18   1  10        9.30       -4.36      6.90 o 
  19   1  10     1190.34     1162.75     29.21 o 
  20   1  10      470.45      469.59     20.48 o 
  21   1  10      318.56      294.71     16.20 o 
  22   1  10       96.53      104.10     11.75 o 
  23   1  10       21.03       20.50      7.83 o 
  24   1  10        1.42        8.96     10.97 o 
  25   1  10      128.29      116.24     11.38 o 
   0   2  10     1862.16     1693.10     38.77 o 
   1   2  10      334.13      246.61     13.04 o 
   2   2  10        6.18       28.58      4.82 o 
   3   2  10     7993.24     8581.87     80.91 o 
   4   2  10     5482.34     5921.75     66.13 o 
   5   2  10     4028.99     4432.86     52.38 o 
   6   2  10     1906.49     2169.02     41.85 o 
   7   2  10      324.66      353.76     13.19 o 
   8   2  10     7800.68     7932.01     76.90 o 
   9   2  10       17.66       11.38      5.70 o 
  10   2  10      910.13      873.14     20.98 o 
  11   2  10       61.94       95.54      8.04 o 
  12   2  10     1258.99     1369.28     32.96 o 
  13   2  10      574.67      521.18     21.11 o 
  14   2  10      152.41      122.42     11.81 o 
  15   2  10      120.72      142.72      9.24 o 
  16   2  10     4908.75     4874.74     51.62 o 
  17   2  10        1.98       -2.12      6.52 o 
  18   2  10      145.42      120.16     11.92 o 
  19   2  10        0.42       10.03      7.87 o 
  20   2  10      405.85      366.32     18.21 o 
  21   2  10      307.57      293.61     14.82 o 
  22   2  10       11.40        6.78      9.01 o 
  23   2  10      433.51      412.38     17.60 o 
  24   2  10      380.33      426.37     15.75 o 
  25   2  10        2.28       -7.38      7.38 o 
   1   3  10    15562.90    16075.39    238.19 o 
   2   3  10      801.78      832.77     16.00 o 
   3   3  10       51.85       95.45      7.99 o 
   4   3  10    22746.86    22830.70    225.43 o 
   5   3  10     7994.62     8219.16    142.90 o 
   6   3  10     1945.97     2164.91     34.63 o 
   7   3  10      956.86      875.24     21.07 o 
   8   3  10      745.36      640.13     18.93 o 
   9   3  10       44.30       59.76      8.81 o 
  10   3  10     2057.43     2122.10     39.99 o 
  11   3  10     2833.88     2643.19     53.80 o 
  12   3  10     4234.92     3904.24     60.93 o 
  13   3  10     7605.60     7044.57     88.89 o 
  14   3  10      217.81      216.87     15.22 o 
  15   3  10      822.33      770.14     20.13 o 
  16   3  10      193.71      163.57     10.56 o 
  17   3  10      356.17      371.05     15.20 o 
  18   3  10     1873.28     1901.21     38.23 o 
  19   3  10      240.40      276.67     15.40 o 
  20   3  10       13.30       29.55      8.99 o 
  21   3  10       55.36       49.20      9.28 o 
  22   3  10      300.74      329.04     14.68 o 
  23   3  10       70.31       96.77     10.07 o 
  24   3  10      279.27      314.24     13.17 o 
  25   3  10      287.96      324.32     20.76 o 
   0   4  10      915.46      856.43     23.47 o 
   1   4  10       60.60      100.50      6.43 o 
   2   4  10       90.96       88.66      6.80 o 
   3   4  10      870.84     1046.12     30.68 o 
   4   4  10     2416.05     2999.14     41.67 o 
   5   4  10     1325.50     1382.23     30.74 o 
   6   4  10        2.41        5.81      6.15 o 
   7   4  10     1098.56     1171.04     26.18 o 
   8   4  10       43.28       55.94      7.69 o 
   9   4  10      890.27      852.21     25.23 o 
  10   4  10        5.41       16.17      7.40 o 
  11   4  10      185.49      166.55     14.20 o 
  12   4  10      425.78      412.66     21.17 o 
  13   4  10      156.06      191.83     14.58 o 
  14   4  10      238.19      208.99      9.48 o 
  15   4  10     1064.76     1001.08     22.18 o 
  16   4  10      393.96      442.88     15.19 o 
  17   4  10     1118.91     1154.56     29.46 o 
  18   4  10     1080.47     1122.56     28.91 o 
  19   4  10     1041.52     1006.41     29.32 o 
  20   4  10      310.01      298.09     17.75 o 
  21   4  10        0.42       19.88      9.82 o 
  22   4  10      105.60       87.81      9.35 o 
  23   4  10      235.47      276.35     13.83 o 
  24   4  10        9.08        6.62      7.13 o 
   1   5  10     6104.02     6179.78    105.44 o 
   2   5  10      982.18     1073.75     22.80 o 
   3   5  10     3744.47     3799.20     61.26 o 
   4   5  10     3852.96     4130.64     54.00 o 
   5   5  10     3471.52     3721.80     68.38 o 
   6   5  10      243.22      195.34     11.29 o 
   7   5  10      346.44      419.29     16.76 o 
   8   5  10      525.46      505.47     18.68 o 
   9   5  10      461.88      490.56     22.32 o 
  10   5  10     2182.41     2073.92     46.70 o 
  11   5  10     1284.33     1347.07     43.86 o 
  12   5  10     1688.30     1482.82     46.54 o 
  13   5  10      541.88      541.02     21.38 o 
  14   5  10      137.89      135.45      9.69 o 
  15   5  10      711.57      609.30     18.38 o 
  16   5  10       63.27       72.81     11.00 o 
  17   5  10      340.81      313.23     17.16 o 
  18   5  10     1815.76     1805.01     42.42 o 
  19   5  10        1.20        3.81      8.80 o 
  20   5  10        2.82        5.40      9.24 o 
  21   5  10        2.43       -2.03      8.13 o 
  22   5  10        6.03        2.27      8.76 o 
  23   5  10        7.70        5.22      7.46 o 
  24   5  10      334.42      350.58     17.13 o 
   0   6  10    11390.51    11624.25    269.91 o 
   1   6  10       10.76        5.14      5.18 o 
   2   6  10       18.86       21.75      6.61 o 
   3   6  10     4588.91     4594.42     55.41 o 
   4   6  10      806.67      749.43     20.99 o 
   5   6  10     1397.40     1322.98     28.22 o 
   6   6  10     1553.58     1718.99     52.95 o 
   7   6  10      917.61      955.85     26.12 o 
   8   6  10     2785.27     2804.64     50.92 o 
   9   6  10     3836.75     3536.49     88.75 o 
  10   6  10      526.39      528.93     28.20 o 
  11   6  10     1717.37     1551.95     36.51 o 
  12   6  10       85.00       80.71      9.86 o 
  13   6  10      436.22      389.67     18.68 o 
  14   6  10     2297.30     2280.92     53.38 o 
  15   6  10     1500.39     1307.84     40.75 o 
  16   6  10     4827.74     4797.86     72.95 o 
  17   6  10       80.66       68.85     10.27 o 
  18   6  10      211.29      219.04     17.83 o 
  19   6  10      262.41      247.77     17.54 o 
  20   6  10      187.33      184.14     15.68 o 
  21   6  10      887.73      895.52     25.07 o 
  22   6  10       41.27       12.82      8.42 o 
  23   6  10      370.33      361.34     14.40 o 
   1   7  10     3043.71     3063.23     79.23 o 
   2   7  10      677.12      680.55     20.67 o 
   3   7  10     3748.44     3922.75     55.84 o 
   4   7  10      812.14      843.09     23.33 o 
   5   7  10     2238.39     2313.35     41.80 o 
   6   7  10     1821.06     1875.54     40.69 o 
   7   7  10     1698.99     1683.00     36.58 o 
   8   7  10      313.92      278.95     16.77 o 
   9   7  10       38.78       22.52      7.33 o 
  10   7  10       39.87       11.21      7.52 o 
  11   7  10       20.16       15.79      7.49 o 
  12   7  10      264.69      267.90     15.74 o 
  13   7  10     4085.02     3933.67     71.62 o 
  14   7  10       56.92       78.12     12.63 o 
  15   7  10      257.15      289.38     18.17 o 
  16   7  10      206.27      207.70     13.71 o 
  17   7  10      251.18      298.37     16.30 o 
  18   7  10      641.20      623.21     23.44 o 
  19   7  10      544.43      540.27     26.53 o 
  20   7  10        5.47        3.76     12.50 o 
  21   7  10       10.21       14.59      7.74 o 
  22   7  10        2.48       -0.23      7.38 o 
   0   8  10        0.97        7.93     17.34 o 
   1   8  10       72.27       75.02     15.09 o 
   2   8  10     2940.52     2917.57     63.99 o 
   3   8  10     2740.61     2485.80     55.10 o 
   4   8  10      490.33      524.44     22.59 o 
   5   8  10      356.71      364.92     19.28 o 
   6   8  10      440.83      470.99     15.44 o 
   7   8  10     1206.30     1181.15     27.70 o 
   8   8  10      903.27      883.41     30.37 o 
   9   8  10     1237.44     1161.26     34.08 o 
  10   8  10      119.00      131.14     13.37 o 
  11   8  10       27.59       27.77     10.73 o 
  12   8  10      293.96      310.20     17.90 o 
  13   8  10       85.48      118.36     16.97 o 
  14   8  10     5022.27     4962.38     81.25 o 
  15   8  10     3040.85     2958.66     53.84 o 
  16   8  10      634.64      616.56     21.74 o 
  17   8  10      219.36      218.84     16.83 o 
  18   8  10        9.10        8.56      9.46 o 
  19   8  10      190.30      173.01     16.37 o 
  20   8  10      211.02      186.76     11.16 o 
  21   8  10       72.83       98.16     11.44 o 
   1   9  10      410.98      328.23     14.20 o 
   2   9  10      359.98      388.99     16.15 o 
   3   9  10     1148.62     1123.69     25.32 o 
   4   9  10      581.31      585.51     20.77 o 
   5   9  10      713.31      726.28     27.51 o 
   6   9  10     1740.51     1797.12     48.46 o 
   7   9  10      437.28      466.89     26.70 o 
   8   9  10      191.11      193.33     15.40 o 
   9   9  10      911.61      862.06     32.51 o 
  10   9  10       14.52       11.07      9.84 o 
  11   9  10       52.54       78.18     12.88 o 
  12   9  10       68.01       70.09     11.39 o 
  13   9  10      178.81      201.70     17.05 o 
  14   9  10     1373.85     1371.12     47.18 o 
  15   9  10       11.42       18.88      8.45 o 
  16   9  10        5.26       -7.25      8.19 o 
  17   9  10      528.02      542.66     19.52 o 
  18   9  10      169.55      105.90     10.73 o 
  19   9  10        7.45        2.40      7.05 o 
  20   9  10      531.20      551.87     22.47 o 
   0  10  10      132.38       99.07     15.83 o 
   1  10  10     1472.22     1439.16     32.92 o 
   2  10  10       82.96       73.72      9.50 o 
   3  10  10     2148.57     2128.90     37.86 o 
   4  10  10      200.32      190.79     13.53 o 
   5  10  10       41.35       21.95     10.21 o 
   6  10  10     1124.65     1148.03     35.81 o 
   7  10  10      969.91      964.56     31.74 o 
   8  10  10       39.55       46.09     11.71 o 
   9  10  10      371.46      327.96     19.85 o 
  10  10  10      123.39      142.38     13.03 o 
  11  10  10     1427.51     1396.91     35.28 o 
  12  10  10      224.64      238.41     15.41 o 
  13  10  10      248.39      251.65     15.17 o 
  14  10  10       29.40       33.02      9.34 o 
  15  10  10      182.59      184.84     14.29 o 
  16  10  10        8.21       21.80      9.08 o 
  17  10  10        0.08       -5.09      5.09 o 
  18  10  10       52.67       43.85      6.70 o 
   1  11  10     1149.88     1221.36     28.26 o 
   2  11  10      801.92      822.62     28.46 o 
   3  11  10      869.30      860.38     23.42 o 
   4  11  10      908.03      874.21     25.15 o 
   5  11  10      985.41      993.66     26.63 o 
   6  11  10      130.43      148.92     13.95 o 
   7  11  10      104.65      137.30     13.25 o 
   8  11  10      151.29      117.76     13.65 o 
   9  11  10      848.23      890.90     27.85 o 
  10  11  10        1.72       -4.60      8.04 o 
  11  11  10        2.01        5.16      7.49 o 
  12  11  10       21.36       20.56      9.58 o 
  13  11  10      320.70      297.28     14.65 o 
  14  11  10      343.28      331.44     14.79 o 
  15  11  10      113.68      101.90      8.15 o 
  16  11  10        6.73       14.47      8.62 o 
  17  11  10        1.30       11.02      8.53 o 
   0  12  10       28.04       18.86     11.71 o 
   1  12  10        2.84       -5.41      7.81 o 
   2  12  10      451.51      394.55     15.62 o 
   3  12  10     1075.66     1091.37     26.78 o 
   4  12  10      665.15      641.70     22.15 o 
   5  12  10        0.29       11.50      7.81 o 
   6  12  10      118.85      117.48     12.03 o 
   7  12  10      200.29      172.78     14.19 o 
   8  12  10      305.11      308.41     18.31 o 
   9  12  10        0.84        3.94      7.43 o 
  10  12  10       51.59       63.53     13.76 o 
  11  12  10        1.43        6.30      6.59 o 
  12  12  10       64.07       78.42      8.42 o 
  13  12  10      115.85      138.65      9.63 o 
  14  12  10      683.59      721.06     22.41 o 
  15  12  10     1000.11     1014.90     48.09 o 
   1  13  10      153.35      172.91     11.17 o 
   2  13  10       34.02       22.17      7.70 o 
   3  13  10       95.52       91.72      8.71 o 
   4  13  10        4.43       10.46      7.29 o 
   5  13  10      986.70      973.07     25.41 o 
   6  13  10       64.60       57.51      9.69 o 
   7  13  10      201.18      219.14     12.44 o 
   8  13  10       82.23       69.93      7.44 o 
   9  13  10        0.27        5.48      5.73 o 
  10  13  10       44.66       32.46     11.93 o 
  11  13  10      208.06      228.33     10.31 o 
  12  13  10        0.07       -7.96      7.96 o 
   0  14  10       50.16       50.09      7.60 o 
   1  14  10        0.19        1.01      5.50 o 
   2  14  10        8.06        1.26      5.58 o 
   3  14  10      148.86      122.05     11.44 o 
   4  14  10        0.03        8.68      8.83 o 
   5  14  10      206.45      228.47     13.82 o 
   6  14  10        3.80       12.21      7.11 o 
   7  14  10       16.15       18.55      9.30 o 
   8  14  10      319.37      299.71     18.67 o 
   1   1  11      404.55      304.27     10.22 o 
   2   1  11     1640.82     1511.65     24.28 o 
   3   1  11     4226.51     4786.42     48.93 o 
   4   1  11     6710.69     6364.00     71.88 o 
   5   1  11     2768.46     3166.66     54.16 o 
   6   1  11      367.81      341.06     17.43 o 
   7   1  11     1443.69     1705.96     36.03 o 
   8   1  11      460.74      501.32     17.62 o 
   9   1  11       46.38       43.32      8.07 o 
  10   1  11     3324.27     3093.36     44.33 o 
  11   1  11       44.34       48.61      6.14 o 
  12   1  11       48.47       36.75      6.55 o 
  13   1  11      337.41      324.51     16.67 o 
  14   1  11      765.44      793.50     26.13 o 
  15   1  11      702.24      679.54     16.65 o 
  16   1  11     5089.62     4821.35     53.83 o 
  17   1  11       33.08       22.72      7.26 o 
  18   1  11      435.80      422.28     17.58 o 
  19   1  11      120.26      104.48      8.70 o 
  20   1  11       18.99        8.42      8.43 o 
  21   1  11        9.01        1.92      8.83 o 
  22   1  11      386.75      424.50     18.83 o 
  23   1  11      238.17      253.26     15.80 o 
  24   1  11      475.50      493.77     21.24 o 
  25   1  11      242.71      259.74     13.54 o 
   0   2  11      456.12      456.13     20.49 o 
   1   2  11     1470.49     1401.33     26.50 o 
   3   2  11     4624.39     4959.77     59.81 o 
   4   2  11        4.58        7.26      5.32 o 
   5   2  11      680.42      736.71     19.86 o 
   6   2  11    18167.58    19053.49    165.33 o 
   7   2  11    13416.85    14222.14    168.54 o 
   8   2  11     1062.20     1123.40     26.66 o 
   9   2  11     4204.62     3849.69     50.54 o 
  10   2  11     5116.76     5123.17     57.73 o 
  11   2  11       85.26       85.81      7.95 o 
  12   2  11      881.42      924.35     27.92 o 
  13   2  11     1683.07     1647.33     47.52 o 
  14   2  11      823.17      749.13     25.78 o 
  15   2  11      444.22      421.63     14.52 o 
  16   2  11     1831.85     1827.33     30.03 o 
  17   2  11     2888.80     2774.25     43.79 o 
  18   2  11       14.91        3.81      8.47 o 
  19   2  11       19.46       14.12      7.23 o 
  20   2  11      552.49      637.03     19.87 o 
  21   2  11       38.47       19.97      7.55 o 
  22   2  11      470.78      481.58     19.55 o 
  23   2  11      128.70      132.69     13.66 o 
  24   2  11      169.44      142.94      9.34 o 
  25   2  11       64.48       50.55      8.86 o 
   1   3  11     4293.36     4339.19     51.35 o 
   2   3  11     8646.32     9672.26     78.89 o 
   3   3  11     3071.78     3018.12     41.60 o 
   4   3  11    10058.47    10387.44     97.62 o 
   5   3  11      957.52     1166.56     24.52 o 
   6   3  11     2483.62     2908.99     70.39 o 
   7   3  11     2091.81     2232.00     46.73 o 
   8   3  11      493.89      560.19     17.96 o 
   9   3  11      687.79      718.51     22.73 o 
  10   3  11      392.74      426.35     18.39 o 
  11   3  11      418.15      392.78     17.88 o 
  12   3  11      391.21      433.50     20.14 o 
  13   3  11        1.13        3.99      8.22 o 
  14   3  11       24.12       29.14      5.85 o 
  15   3  11      672.19      661.71     18.15 o 
  16   3  11        6.05        2.47      6.59 o 
  17   3  11     4531.12     4099.96     57.88 o 
  18   3  11     1518.69     1470.71     31.11 o 
  19   3  11       33.02       15.15      8.38 o 
  20   3  11       72.12       70.18      9.76 o 
  21   3  11      158.06      153.65     10.92 o 
  22   3  11      106.35      125.49     10.42 o 
  23   3  11        0.05       20.58      9.39 o 
  24   3  11       46.63       42.62     10.10 o 
   0   4  11     9449.00     9626.76    135.78 o 
   1   4  11       66.18       66.22      6.19 o 
   2   4  11      566.81      600.68     15.15 o 
   3   4  11     7964.62     9180.09    115.86 o 
   4   4  11    11324.42    11888.53    174.12 o 
   5   4  11    11314.92    11903.98    216.61 o 
   6   4  11     3108.97     3339.97     51.81 o 
   7   4  11     1964.24     2088.79     36.76 o 
   8   4  11        9.92        6.98      7.10 o 
   9   4  11      205.45      223.97     15.37 o 
  10   4  11     1145.57     1174.51     34.03 o 
  11   4  11      239.93      242.60     17.20 o 
  12   4  11     1410.28     1342.80     38.55 o 
  13   4  11     4746.04     4642.20     49.56 o 
  14   4  11     2718.10     2624.78     34.88 o 
  15   4  11     4535.86     4400.98     46.97 o 
  16   4  11     4791.27     4868.59     63.76 o 
  17   4  11     1215.59     1143.37     27.66 o 
  18   4  11      771.37      770.45     22.25 o 
  19   4  11       61.27       85.09     11.49 o 
  20   4  11     1132.29     1161.45     31.36 o 
  21   4  11       65.51       58.67      8.71 o 
  22   4  11       13.96       -0.71      6.85 o 
  23   4  11      413.66      437.60     17.23 o 
  24   4  11      113.64      134.74     10.16 o 
   1   5  11     5295.85     5786.92     78.13 o 
   2   5  11     2524.71     2497.91     61.46 o 
   3   5  11     1457.60     1474.63     30.37 o 
   4   5  11      561.75      708.19     22.88 o 
   5   5  11     1209.95     1367.62     27.72 o 
   6   5  11     1661.32     1861.13     32.97 o 
   7   5  11       40.99       35.72      8.42 o 
   8   5  11     8584.05     8416.37    103.53 o 
   9   5  11      665.78      755.90     28.07 o 
  10   5  11     3536.85     3283.97     61.28 o 
  11   5  11      680.47      616.43     30.16 o 
  12   5  11      393.04      370.08     14.66 o 
  13   5  11       60.88       39.66      9.60 o 
  14   5  11      686.03      626.21     20.78 o 
  15   5  11     2144.47     2051.02     33.70 o 
  16   5  11      801.16      772.13     26.19 o 
  17   5  11        9.19       18.35     10.20 o 
  18   5  11       16.93       20.51      8.26 o 
  19   5  11       83.11       87.11     12.48 o 
  20   5  11       73.26       64.24     11.98 o 
  21   5  11        0.67        0.82      7.67 o 
  22   5  11      212.08      225.60     14.05 o 
  23   5  11       28.86       21.55     15.07 o 
   0   6  11      652.34      637.77     23.54 o 
   1   6  11        3.31       19.01      6.15 o 
   2   6  11      553.38      554.74     18.19 o 
   3   6  11      748.69      707.67     20.53 o 
   4   6  11      161.49      158.81     10.66 o 
   5   6  11       57.91       67.51      8.27 o 
   6   6  11     1763.51     1667.32     33.05 o 
   7   6  11       93.14      116.12     10.61 o 
   8   6  11       45.95       70.99     12.23 o 
   9   6  11      828.15      862.38     30.95 o 
  10   6  11      209.34      177.40     14.59 o 
  11   6  11      296.35      240.06     14.84 o 
  12   6  11       13.54       14.31      8.93 o 
  13   6  11       51.31       20.08     10.56 o 
  14   6  11      301.12      292.26     18.34 o 
  15   6  11        2.32       16.33      8.49 o 
  16   6  11       90.35       97.14     12.50 o 
  17   6  11      190.69      185.08     13.52 o 
  18   6  11        5.46       11.74      9.12 o 
  19   6  11      265.78      316.66     20.67 o 
  20   6  11        1.56        3.04      8.41 o 
  21   6  11        1.28        9.11      7.28 o 
  22   6  11        7.48       21.17      8.47 o 
  23   6  11       34.03       30.60      8.08 o 
   1   7  11     1006.53     1032.66     30.23 o 
   2   7  11      907.29      841.21     23.28 o 
   3   7  11      825.88      864.58     29.80 o 
   4   7  11       11.12       10.34      6.87 o 
   5   7  11      943.36      993.35     26.03 o 
   6   7  11     4918.32     4874.52     70.18 o 
   7   7  11      263.36      282.19     15.57 o 
   8   7  11        8.24        7.63      7.01 o 
   9   7  11      868.44      899.47     27.35 o 
  10   7  11      845.49      843.39     35.53 o 
  11   7  11      847.63      878.06     25.39 o 
  12   7  11       42.99       37.36      8.78 o 
  13   7  11      369.94      335.19     18.76 o 
  14   7  11     1602.09     1539.41     39.09 o 
  15   7  11      221.40      227.18     14.68 o 
  16   7  11     1395.48     1416.96     33.92 o 
  17   7  11        8.06       21.33      8.95 o 
  18   7  11      225.72      263.55     17.25 o 
  19   7  11      128.70      154.15     15.66 o 
  20   7  11       51.10       39.74     10.34 o 
  21   7  11      488.10      497.76     21.73 o 
  22   7  11      717.87      806.73     20.39 o 
   0   8  11     2330.76     2177.81     82.72 o 
   1   8  11       51.75       70.26     12.55 o 
   2   8  11        3.10       -3.43      8.96 o 
   3   8  11      517.48      464.80     24.23 o 
   4   8  11     1318.47     1361.65     27.01 o 
   5   8  11       83.94       76.93      7.32 o 
   6   8  11       71.00       69.14     10.31 o 
   7   8  11     1091.99     1033.60     32.28 o 
   8   8  11      175.35      160.29     15.58 o 
   9   8  11      119.21      126.94     13.23 o 
  10   8  11       20.94       15.92      9.38 o 
  11   8  11      201.76      192.38     17.00 o 
  12   8  11     1095.77     1076.76     32.46 o 
  13   8  11       41.93       34.05     11.04 o 
  14   8  11      375.01      437.11     23.35 o 
  15   8  11      924.01      920.79     26.52 o 
  16   8  11      380.44      458.55     18.69 o 
  17   8  11      133.80      156.99     12.99 o 
  18   8  11      895.58      955.19     28.60 o 
  19   8  11      310.41      330.88     15.94 o 
  20   8  11        6.42        1.79      9.77 o 
  21   8  11       15.25        3.76      6.85 o 
   1   9  11      168.31      151.27     11.22 o 
   2   9  11      227.30      197.44     12.32 o 
   3   9  11      573.42      623.25     19.31 o 
   4   9  11     1579.02     1589.03     34.48 o 
   5   9  11      683.66      683.17     27.09 o 
   6   9  11      163.90      148.14     14.17 o 
   7   9  11      852.48      774.30     29.24 o 
   8   9  11     1358.02     1273.09     39.88 o 
   9   9  11      434.58      463.26     35.22 o 
  10   9  11      183.09      196.17     15.37 o 
  11   9  11      643.32      685.33     28.76 o 
  12   9  11       42.95       48.82     10.96 o 
  13   9  11      409.22      479.29     27.09 o 
  14   9  11       52.82       27.56      8.99 o 
  15   9  11      156.45      189.37     12.46 o 
  16   9  11      623.36      648.89     20.37 o 
  17   9  11       57.67       65.21      8.70 o 
  18   9  11      164.59      173.77     12.01 o 
  19   9  11        0.08       -1.42      4.91 o 
   0  10  11      106.13      136.22     14.34 o 
   1  10  11      217.56      239.40     14.52 o 
   2  10  11      484.64      515.92     20.19 o 
   3  10  11      560.79      556.57     18.39 o 
   4  10  11      984.82      873.21     24.07 o 
   5  10  11      501.01      515.43     21.82 o 
   6  10  11      632.64      627.97     26.22 o 
   7  10  11      108.32      126.67     13.90 o 
   8  10  11      504.31      471.52     24.26 o 
   9  10  11      210.02      239.42     20.03 o 
  10  10  11       29.29       19.57      8.71 o 
  11  10  11      569.80      584.23     21.11 o 
  12  10  11      107.23      112.23     11.38 o 
  13  10  11       41.22       42.20      8.56 o 
  14  10  11       85.40      123.25     14.28 o 
  15  10  11      827.46      819.52     23.69 o 
  16  10  11       52.99       40.92      7.78 o 
  17  10  11     1214.12     1114.09     25.93 o 
  18  10  11      408.30      442.78     16.66 o 
   1  11  11       36.84       34.98      7.93 o 
   2  11  11      195.43      232.79     13.00 o 
   3  11  11      190.89      165.23     11.51 o 
   4  11  11      570.97      519.75     20.77 o 
   5  11  11      699.67      677.54     23.31 o 
   6  11  11        0.18       14.83      9.37 o 
   7  11  11      343.91      340.02     20.70 o 
   8  11  11        7.03       18.10     10.03 o 
   9  11  11      159.64      162.17     11.71 o 
  10  11  11        4.75       -0.33      7.65 o 
  11  11  11      106.64      113.65     13.79 o 
  12  11  11      740.37      789.49     25.75 o 
  13  11  11      312.24      354.37     15.32 o 
  14  11  11      112.23      129.05      8.63 o 
  15  11  11      429.48      421.00     13.65 o 
  16  11  11      125.35      160.34      9.65 o 
   0  12  11       81.81       95.44     13.96 o 
   1  12  11       94.35      100.02      9.84 o 
   2  12  11        0.32        0.09      6.37 o 
   3  12  11       65.12       92.78      9.44 o 
   4  12  11      158.90      149.10     11.95 o 
   5  12  11       67.44       58.56      9.97 o 
   6  12  11      115.73      121.51     12.89 o 
   7  12  11       34.89       32.21     10.58 o 
   8  12  11      117.87      113.28     10.92 o 
   9  12  11        3.75        0.43      6.95 o 
  10  12  11       42.64       20.05     11.69 o 
  11  12  11      618.66      661.68     17.70 o 
  12  12  11      561.66      560.14     15.69 o 
  13  12  11      117.72      120.90      7.46 o 
  14  12  11       48.21       42.78      7.73 o 
   1  13  11       76.89       91.95      8.62 o 
   2  13  11       98.90      138.37     10.53 o 
   3  13  11        2.60       -0.73      6.94 o 
   4  13  11       17.46       34.91      7.59 o 
   5  13  11        8.27       12.26      8.60 o 
   6  13  11      353.06      375.29     15.44 o 
   7  13  11       87.56      100.07      7.82 o 
   8  13  11       99.42      111.40      8.00 o 
   9  13  11        2.70        6.45      6.65 o 
  10  13  11        2.94        6.75      5.31 o 
  11  13  11        3.44       -3.22     11.38 o 
   0  14  11      292.43      305.08     16.73 o 
   1  14  11       35.40       35.10      5.91 o 
   2  14  11       31.70       38.41      9.00 o 
   3  14  11       68.76       81.03      9.20 o 
   4  14  11        9.75       19.58      9.77 o 
   5  14  11       19.40       11.11      6.18 o 
   6  14  11       34.44       66.06     11.34 o 
   7  14  11      129.48      137.29     19.38 o 
   0   0  12     5158.96     4388.52     89.00 o 
   1   0  12      193.41      145.04     15.25 o 
   2   0  12      886.21     1083.45     30.64 o 
   3   0  12    10731.32    10583.89    136.81 o 
   4   0  12     1408.97     1733.05     69.91 o 
   5   0  12    11275.65    12935.59    209.05 o 
   6   0  12       15.10        1.52     11.56 o 
   7   0  12      852.46      688.59     36.15 o 
   8   0  12       45.99       17.31     12.08 o 
   9   0  12    10795.17    10416.86    256.22 o 
  10   0  12      200.26      275.69     21.82 o 
  11   0  12     1401.20     1339.96     47.05 o 
  12   0  12      350.63      400.80     24.17 o 
  13   0  12     3512.29     3392.29     78.55 o 
  14   0  12     3603.61     3485.69     54.22 o 
  15   0  12    24081.63    23914.74    213.25 o 
  16   0  12     2489.53     2526.20     55.95 o 
  17   0  12     1402.65     1335.30     40.30 o 
  18   0  12     4058.28     3853.91     70.67 o 
  19   0  12      361.11      300.04     22.01 o 
  20   0  12     1077.13     1122.84     34.50 o 
  21   0  12       56.43       87.54     18.58 o 
  22   0  12      116.10      100.54     18.93 o 
  23   0  12      449.75      511.83     44.67 o 
  24   0  12      408.08      489.58     27.83 o 
   1   1  12     7167.16     8486.24     91.72 o 
   2   1  12       12.16       30.08      5.42 o 
   3   1  12      163.98      109.32      8.44 o 
   4   1  12     2242.64     2588.20     45.46 o 
   5   1  12      694.58      749.65     21.85 o 
   6   1  12      230.13      315.31     17.63 o 
   7   1  12      339.19      381.25     17.43 o 
   8   1  12     2428.86     2130.90     42.24 o 
   9   1  12     1845.41     1879.58     36.41 o 
  10   1  12      515.61      559.62     20.00 o 
  11   1  12       13.75        4.80      5.17 o 
  12   1  12     3378.93     3243.54     46.09 o 
  13   1  12      980.06      919.08     30.20 o 
  14   1  12      589.29      554.96     14.91 o 
  15   1  12     3235.36     3130.75     39.92 o 
  16   1  12       11.69       12.99      7.49 o 
  17   1  12      835.23      768.27     22.72 o 
  18   1  12       16.47        7.03      9.42 o 
  19   1  12       23.43       15.09      7.55 o 
  20   1  12        1.00       -0.42      7.20 o 
  21   1  12        3.61       11.00      8.61 o 
  22   1  12        0.02       -1.83      9.21 o 
  23   1  12      180.01      214.80     13.36 o 
  24   1  12      331.93      339.18     17.05 o 
   0   2  12     1774.46     1998.02     46.46 o 
   1   2  12     2046.07     1926.96     29.86 o 
   2   2  12      258.47      230.12     10.40 o 
   3   2  12      868.96      895.26     19.88 o 
   4   2  12      470.55      473.62     15.02 o 
   5   2  12     4790.61     4674.78     64.41 o 
   6   2  12      243.00      285.79     14.09 o 
   7   2  12      811.10     1010.97     25.62 o 
   8   2  12       12.89        6.62      7.45 o 
   9   2  12       74.82       76.49      8.57 o 
  10   2  12       16.62       13.45      6.26 o 
  11   2  12     7776.14     7708.32     77.97 o 
  12   2  12     1347.56     1219.74     32.49 o 
  13   2  12      110.26      118.71     12.23 o 
  14   2  12      882.88      790.31     18.55 o 
  15   2  12      560.62      556.69     16.87 o 
  16   2  12        6.91       -4.02      6.52 o 
  17   2  12      271.02      262.66     15.02 o 
  18   2  12     1471.83     1385.33     30.21 o 
  19   2  12       66.93       63.00      8.21 o 
  20   2  12      148.83      162.26     10.76 o 
  21   2  12      158.25      175.67     12.20 o 
  22   2  12       85.74       61.57      9.07 o 
  23   2  12      231.80      282.49     13.24 o 
  24   2  12       75.57      108.04      9.23 o 
   1   3  12      282.96      416.99     11.54 o 
   2   3  12       83.54       97.72      7.42 o 
   3   3  12     2009.13     2167.09     34.58 o 
   4   3  12     1418.00     1585.38     29.47 o 
   5   3  12     6606.71     6892.49     78.95 o 
   6   3  12     1845.45     1905.36     36.94 o 
   7   3  12      125.48       40.46      7.57 o 
   8   3  12      521.53      494.91     19.16 o 
   9   3  12        0.76       14.60      7.14 o 
  10   3  12     1200.06     1308.57     32.46 o 
  11   3  12      704.09      632.22     23.19 o 
  12   3  12      993.59     1011.11     30.53 o 
  13   3  12     5412.21     5013.68     50.01 o 
  14   3  12     1130.44     1036.17     22.28 o 
  15   3  12      451.05      530.28     16.28 o 
  16   3  12     3141.40     3130.24     46.70 o 
  17   3  12      104.71      155.17     12.08 o 
  18   3  12       18.51       21.69      7.97 o 
  19   3  12      362.19      410.39     15.42 o 
  20   3  12      119.44      133.80     10.47 o 
  21   3  12        7.65       40.63      8.13 o 
  22   3  12      390.37      389.71     16.87 o 
  23   3  12      218.77      257.05     12.35 o 
  24   3  12      336.20      358.14     20.52 o 
   0   4  12     5363.50     5706.99    160.68 o 
   1   4  12     1241.03     1291.14     23.23 o 
   2   4  12     3763.16     3690.23     59.08 o 
   3   4  12       19.71       19.84      6.49 o 
   4   4  12     1196.96     1277.31     27.69 o 
   5   4  12     3579.55     3861.29     65.27 o 
   6   4  12     5210.04     5081.85     67.23 o 
   7   4  12     2446.84     2542.81     41.97 o 
   8   4  12       44.22       31.97      7.98 o 
   9   4  12     2673.76     2434.60     52.93 o 
  10   4  12     1315.19     1278.52     36.34 o 
  11   4  12      773.07      707.99     31.93 o 
  12   4  12      181.45      150.57     11.62 o 
  13   4  12        3.49        1.83      6.60 o 
  14   4  12      280.61      277.24     13.28 o 
  15   4  12     1383.31     1399.36     26.39 o 
  16   4  12      101.24       88.53     10.11 o 
  17   4  12       24.65       39.68      8.73 o 
  18   4  12       17.50       13.34      7.05 o 
  19   4  12      243.98      260.87     13.80 o 
  20   4  12       10.75       15.01      7.60 o 
  21   4  12      298.95      292.41     13.26 o 
  22   4  12        8.18       14.92      6.72 o 
  23   4  12       85.42       91.88      8.96 o 
   1   5  12     1776.29     1916.40     37.57 o 
   2   5  12      167.40      215.87     12.18 o 
   3   5  12     1805.77     1866.39     40.51 o 
   4   5  12      311.68      321.26     15.10 o 
   5   5  12      305.59      286.71     13.44 o 
   6   5  12     2915.95     3252.11     46.06 o 
   7   5  12     5937.25     5466.26     80.20 o 
   8   5  12      795.42      779.77     25.85 o 
   9   5  12      232.71      228.29     16.33 o 
  10   5  12      177.25      182.32     15.25 o 
  11   5  12     1386.22     1367.00     29.36 o 
  12   5  12      830.52      829.42     28.12 o 
  13   5  12      111.23      123.65     15.63 o 
  14   5  12     3061.97     2938.61     46.98 o 
  15   5  12        1.76        4.19      8.68 o 
  16   5  12      300.82      332.14     16.53 o 
  17   5  12      313.79      342.54     17.47 o 
  18   5  12      502.83      517.70     20.64 o 
  19   5  12     1009.32     1003.67     29.14 o 
  20   5  12      124.62      115.24     12.69 o 
  21   5  12      743.80      813.05     23.55 o 
  22   5  12      172.57      149.32     11.27 o 
  23   5  12      101.17       97.07     10.54 o 
   0   6  12      396.23      372.45     18.66 o 
   1   6  12     3432.73     3388.43     57.52 o 
   2   6  12      939.42      846.76     30.41 o 
   3   6  12     4127.51     3931.98     52.09 o 
   4   6  12     2465.40     2362.04     39.34 o 
   5   6  12      799.43      751.85     21.84 o 
   6   6  12      760.81      793.64     22.74 o 
   7   6  12     1279.47     1307.71     31.80 o 
   8   6  12        4.80       26.24      8.77 o 
   9   6  12        5.10       19.30      7.22 o 
  10   6  12        0.04        7.40     10.80 o 
  11   6  12     3814.64     3473.46     56.69 o 
  12   6  12      201.29      204.71     13.48 o 
  13   6  12       33.66       39.71      7.98 o 
  14   6  12      988.54      933.66     28.61 o 
  15   6  12      905.33      894.90     25.81 o 
  16   6  12     1793.91     1867.32     39.17 o 
  17   6  12       33.40       18.01      8.55 o 
  18   6  12       42.31       30.26      8.03 o 
  19   6  12     1113.43     1286.79     35.06 o 
  20   6  12        0.03       -4.12      9.95 o 
  21   6  12        1.15       -7.98      7.98 o 
  22   6  12        4.50       -5.41      7.07 o 
   1   7  12     2909.38     2945.88     59.09 o 
   2   7  12     1286.51     1212.53     28.36 o 
   3   7  12      254.33      288.20     14.54 o 
   4   7  12     1600.42     1761.37     34.92 o 
   5   7  12      821.18      812.95     23.77 o 
   6   7  12       47.21       31.47      8.21 o 
   7   7  12     1097.94     1037.86     22.41 o 
   8   7  12      341.73      307.24     16.41 o 
   9   7  12        1.26       -4.67     10.37 o 
  10   7  12       97.74       95.05     11.15 o 
  11   7  12      586.25      548.81     23.96 o 
  12   7  12      108.08      112.55     13.72 o 
  13   7  12      350.40      336.53     20.77 o 
  14   7  12     1374.22     1369.62     47.00 o 
  15   7  12      995.28      899.99     26.95 o 
  16   7  12     1970.38     1957.13     39.15 o 
  17   7  12       82.38       80.98     11.06 o 
  18   7  12       37.43       44.44      9.18 o 
  19   7  12       42.04       38.14     10.20 o 
  20   7  12        0.05       -3.22      7.72 o 
  21   7  12      190.75      181.19     13.84 o 
   0   8  12       73.57       56.11     10.32 o 
   1   8  12      541.53      541.74     16.31 o 
   2   8  12      152.94      133.28      9.00 o 
   3   8  12     5965.40     5843.22     66.20 o 
   4   8  12        0.76        5.30      8.36 o 
   5   8  12       28.34       20.94      8.55 o 
   6   8  12     1307.54     1291.73     36.68 o 
   7   8  12       18.11       13.90     10.68 o 
   8   8  12       63.01       52.63     11.16 o 
   9   8  12      651.60      668.26     24.11 o 
  10   8  12      280.87      306.21     17.02 o 
  11   8  12      120.62       82.65     12.56 o 
  12   8  12       88.62       93.17     11.82 o 
  13   8  12     1043.46     1094.18     35.25 o 
  14   8  12       59.44       58.28     11.50 o 
  15   8  12     1010.32      968.83     23.78 o 
  16   8  12       57.50       49.55      8.20 o 
  17   8  12        1.19       16.48      8.17 o 
  18   8  12       38.62       51.27      9.46 o 
  19   8  12      136.86      139.10     10.48 o 
  20   8  12      234.84      262.40     15.70 o 
   1   9  12     4979.99     4713.93     55.81 o 
   2   9  12     1621.39     1482.85     31.42 o 
   3   9  12        0.18        6.05      6.78 o 
   4   9  12     2035.52     1971.02     38.78 o 
   5   9  12     1942.99     1852.91     40.45 o 
   6   9  12        3.00       16.69     10.04 o 
   7   9  12     1040.23      911.55     33.97 o 
   8   9  12     1000.74      908.79     34.11 o 
   9   9  12      392.59      355.12     19.75 o 
  10   9  12      252.56      215.77     16.20 o 
  11   9  12      214.71      254.88     16.60 o 
  12   9  12       36.89       33.29     14.78 o 
  13   9  12     2374.28     2474.75     47.03 o 
  14   9  12       15.15       23.42      9.07 o 
  15   9  12      403.20      390.71     15.57 o 
  16   9  12       37.36       23.08      6.73 o 
  17   9  12       16.44        4.54      6.56 o 
  18   9  12      262.06      298.25     13.96 o 
  19   9  12      192.26      167.29     13.57 o 
   0  10  12     1683.51     1696.77     44.98 o 
   1  10  12      181.39      206.62     13.05 o 
   2  10  12       91.06       98.32     10.64 o 
   3  10  12       57.30       70.12      9.32 o 
   4  10  12        6.52        9.21      7.64 o 
   5  10  12       88.98      101.58     11.32 o 
   6  10  12      436.77      411.03     23.07 o 
   7  10  12      289.59      284.87     20.03 o 
   8  10  12      111.87      136.34     15.20 o 
   9  10  12        2.17        8.54     10.27 o 
  10  10  12        1.93       -0.26      8.37 o 
  11  10  12       18.72        3.26      8.83 o 
  12  10  12        1.60        4.41      7.90 o 
  13  10  12       20.47       13.77      7.96 o 
  14  10  12      170.83      185.85     11.76 o 
  15  10  12       48.67       34.48      7.24 o 
  16  10  12       98.94       97.15      8.69 o 
  17  10  12       97.92       98.27      8.21 o 
   1  11  12        2.81        2.67      7.11 o 
   2  11  12       59.48       65.04      9.26 o 
   3  11  12      269.09      290.35     14.89 o 
   4  11  12        0.61       10.12      9.21 o 
   5  11  12     1318.47     1258.80     36.37 o 
   6  11  12      309.23      352.07     23.06 o 
   7  11  12        5.93        8.35      9.84 o 
   8  11  12       25.36       15.86      8.78 o 
   9  11  12       55.27       60.62      8.52 o 
  10  11  12      392.22      440.78     18.70 o 
  11  11  12        6.10       14.94      9.19 o 
  12  11  12        0.48       12.72      7.58 o 
  13  11  12      170.55      157.41      9.66 o 
  14  11  12      130.40      140.80      9.60 o 
  15  11  12       85.56      105.87      7.85 o 
   0  12  12       40.88       36.80     12.63 o 
   1  12  12        0.47        3.80      7.31 o 
   2  12  12       19.08       33.00      6.85 o 
   3  12  12     2233.80     2388.86     38.62 o 
   4  12  12       14.72        6.44      8.46 o 
   5  12  12        4.90       21.70     12.14 o 
   6  12  12      239.54      226.65     16.01 o 
   7  12  12      230.82      238.56     14.22 o 
   8  12  12      417.28      449.03     17.80 o 
   9  12  12      397.40      414.11     16.54 o 
  10  12  12       14.30        8.58      6.96 o 
  11  12  12       67.52       65.76      7.56 o 
  12  12  12       14.19       11.28      6.52 o 
  13  12  12        5.32        8.86      6.69 o 
   1  13  12        9.43       14.77      7.38 o 
   2  13  12        2.47       -1.33      6.45 o 
   3  13  12      252.10      314.73     18.04 o 
   4  13  12       86.83       96.16     10.84 o 
   5  13  12      301.71      354.18     16.93 o 
   6  13  12        0.43        8.30      5.82 o 
   7  13  12        2.72       12.41      6.05 o 
   8  13  12       53.50       50.68      6.17 o 
   9  13  12       86.04       66.58      6.38 o 
  10  13  12      310.86      315.77     14.01 o 
   0  14  12       80.98       99.70     14.16 o 
   1  14  12        1.99        4.30      4.77 o 
   2  14  12      256.13      275.16     12.43 o 
   3  14  12        7.75       10.57      5.33 o 
   4  14  12        0.02       10.45      6.20 o 
   5  14  12      130.68      133.44     11.04 o 
   1   1  13      761.79      680.66     17.51 o 
   2   1  13       26.84       20.96      5.62 o 
   3   1  13      426.70      388.18     14.77 o 
   4   1  13     1456.61     1391.43     27.92 o 
   5   1  13      981.25     1058.00     31.84 o 
   6   1  13      117.47      130.96     11.84 o 
   7   1  13     1015.19      909.05     27.36 o 
   8   1  13     2381.63     2483.36     47.48 o 
   9   1  13     1936.04     1967.52     50.69 o 
  10   1  13      117.89       99.36     10.98 o 
  11   1  13       87.07       76.47      7.89 o 
  12   1  13      133.79      161.60     11.75 o 
  13   1  13      293.99      311.35     13.10 o 
  14   1  13     2220.54     2161.72     38.34 o 
  15   1  13     1570.48     1487.71     27.01 o 
  16   1  13      187.17      175.48     10.89 o 
  17   1  13     1233.48     1336.41     29.97 o 
  18   1  13     1425.88     1438.27     30.61 o 
  19   1  13       97.49       79.59      9.03 o 
  20   1  13      662.09      707.72     19.16 o 
  21   1  13      180.67      180.93     12.70 o 
  22   1  13      289.39      311.40     18.44 o 
  23   1  13        0.15        5.17      7.55 o 
  24   1  13        4.94        3.63      6.41 o 
   0   2  13     2012.21     2422.26     59.87 o 
   1   2  13     2520.75     2639.81     34.65 o 
   2   2  13     3594.43     4112.64     58.16 o 
   3   2  13     4075.67     4361.50     71.07 o 
   4   2  13     8174.39     8266.38     95.38 o 
   5   2  13      350.99      366.67     15.62 o 
   6   2  13      790.43      804.65     23.29 o 
   7   2  13      314.33      387.29     16.79 o 
   8   2  13     5929.42     5870.95     73.92 o 
   9   2  13     2210.59     2004.16     40.09 o 
  10   2  13      761.82      846.30     24.26 o 
  11   2  13     1475.60     1456.32     32.20 o 
  12   2  13     1060.40     1004.54     31.91 o 
  13   2  13     2404.63     2398.00     34.32 o 
  14   2  13     4276.49     4008.44     52.93 o 
  15   2  13     6513.53     6427.35     64.26 o 
  16   2  13     1635.82     1491.18     31.67 o 
  17   2  13      255.14      268.64     14.00 o 
  18   2  13        1.38       -0.85      7.57 o 
  19   2  13      488.39      492.52     15.99 o 
  20   2  13     1453.38     1609.53     27.07 o 
  21   2  13       68.12       72.59      8.62 o 
  22   2  13       23.67       24.35      8.81 o 
  23   2  13      165.40      199.13     12.26 o 
  24   2  13       34.21       35.80     14.97 o 
   1   3  13       32.31       42.13      5.32 o 
   2   3  13      394.07      372.18     13.05 o 
   3   3  13     1691.84     1764.23     32.04 o 
   4   3  13      301.02      273.30     13.24 o 
   5   3  13      284.14      248.11     12.57 o 
   6   3  13      428.31      520.87     19.74 o 
   7   3  13      430.15      387.50     17.34 o 
   8   3  13     2763.96     2736.13     47.51 o 
   9   3  13     2121.77     2151.72     57.86 o 
  10   3  13       30.14       28.77      9.00 o 
  11   3  13      734.31      704.19     25.03 o 
  12   3  13       93.92       82.18      7.22 o 
  13   3  13     2334.81     2303.51     35.41 o 
  14   3  13     6970.07     6452.47     75.01 o 
  15   3  13      160.37      153.11     10.38 o 
  16   3  13      633.37      641.63     20.95 o 
  17   3  13       55.39       46.67      9.33 o 
  18   3  13       54.42       48.99      8.06 o 
  19   3  13       18.58       25.50      7.54 o 
  20   3  13      356.87      342.89     12.80 o 
  21   3  13      149.67      146.67      9.25 o 
  22   3  13       36.48       32.19      8.92 o 
  23   3  13     1212.07     1303.75     24.80 o 
   0   4  13      219.16      210.27     15.61 o 
   1   4  13       69.77       64.47      7.39 o 
   2   4  13      374.72      320.75     14.33 o 
   3   4  13       25.69       31.16      6.63 o 
   4   4  13      109.24       98.02      8.92 o 
   5   4  13     2573.89     2645.19     42.71 o 
   6   4  13       58.03       40.27      8.58 o 
   7   4  13     1791.02     1836.28     36.02 o 
   8   4  13      371.48      384.60     18.19 o 
   9   4  13      551.15      495.52     23.04 o 
  10   4  13       35.31       37.76      9.73 o 
  11   4  13      435.68      489.75     18.07 o 
  12   4  13     1378.49     1275.97     27.40 o 
  13   4  13      384.56      369.65     15.34 o 
  14   4  13        2.50        3.64      6.72 o 
  15   4  13      687.66      656.79     20.11 o 
  16   4  13      430.95      434.58     16.46 o 
  17   4  13       84.63      113.22      9.54 o 
  18   4  13     1481.82     1480.73     29.90 o 
  19   4  13       52.74       49.00      8.12 o 
  20   4  13        8.06       11.23      7.38 o 
  21   4  13      233.20      235.58     11.45 o 
  22   4  13        9.61       11.77      6.94 o 
  23   4  13        5.46        6.18      7.93 o 
   1   5  13      277.01      275.75     13.86 o 
   2   5  13      232.94      245.57     13.45 o 
   3   5  13       11.85        7.59      6.42 o 
   4   5  13     2440.84     2496.32     42.60 o 
   5   5  13       17.67       14.87      6.43 o 
   6   5  13        5.30        9.74      7.44 o 
   7   5  13     2386.19     2408.16     50.47 o 
   8   5  13     5666.32     5430.46     87.38 o 
   9   5  13        0.61       28.07      9.36 o 
  10   5  13     2416.32     2423.11     35.51 o 
  11   5  13       80.52       74.15     10.60 o 
  12   5  13       86.34       89.46     10.54 o 
  13   5  13     1272.69     1184.80     26.96 o 
  14   5  13     1507.29     1515.06     36.56 o 
  15   5  13     1387.71     1374.66     32.20 o 
  16   5  13     3984.09     4095.71     56.89 o 
  17   5  13      529.29      577.03     20.07 o 
  18   5  13      667.00      747.26     23.77 o 
  19   5  13        2.62        6.22      9.30 o 
  20   5  13        2.03        3.22      7.53 o 
  21   5  13      153.92      135.10     10.04 o 
  22   5  13       18.08       -7.25     11.30 o 
   0   6  13      364.67      417.46     26.64 o 
   1   6  13      577.25      568.31     20.17 o 
   2   6  13     1941.01     1910.18     35.08 o 
   3   6  13      127.13      110.58      9.88 o 
   4   6  13      744.25      774.68     22.67 o 
   5   6  13      247.03      269.18     13.91 o 
   6   6  13       22.20       22.14      9.02 o 
   7   6  13      118.07      113.99     10.53 o 
   8   6  13      479.21      455.54     15.48 o 
   9   6  13      340.60      342.45     16.18 o 
  10   6  13       32.17       39.54     10.05 o 
  11   6  13      152.37      195.20     14.52 o 
  12   6  13      251.12      203.76     14.25 o 
  13   6  13      677.64      673.19     22.68 o 
  14   6  13      687.75      702.89     23.31 o 
  15   6  13       41.71       53.20      9.32 o 
  16   6  13      226.72      238.42     14.75 o 
  17   6  13       25.36       15.33      7.26 o 
  18   6  13        1.97        5.00      7.70 o 
  19   6  13      338.31      335.44     17.56 o 
  20   6  13       83.29       55.93      9.54 o 
  21   6  13        2.40       -6.35      6.35 o 
  22   6  13       18.22        7.73      8.48 o 
   1   7  13      304.61      259.34     20.23 o 
   2   7  13       14.17       16.46      8.18 o 
   3   7  13       75.49       64.22      8.06 o 
   4   7  13       22.65        3.73      6.95 o 
   5   7  13       61.27       51.72      6.55 o 
   6   7  13      775.76      780.53     27.25 o 
   7   7  13      355.97      348.26     19.26 o 
   8   7  13     1671.88     1808.42     36.89 o 
   9   7  13       43.33       32.16      8.03 o 
  10   7  13      475.22      393.93     17.77 o 
  11   7  13     1028.54     1063.12     36.14 o 
  12   7  13        2.00       10.72     10.71 o 
  13   7  13      218.19      204.50     15.46 o 
  14   7  13       84.67       82.93      9.87 o 
  15   7  13      405.60      453.85     19.33 o 
  16   7  13       54.39       74.87      9.32 o 
  17   7  13      294.02      282.27     16.29 o 
  18   7  13      133.99      145.07     11.71 o 
  19   7  13       32.61       31.24      9.32 o 
  20   7  13        1.08       -5.00      8.33 o 
  21   7  13        0.19        2.12     12.53 o 
   0   8  13      731.73      760.38     37.02 o 
   1   8  13       21.23       15.12      6.66 o 
   2   8  13       72.84       53.79      7.60 o 
   3   8  13      761.50      735.45     23.66 o 
   4   8  13      167.63      163.03     12.23 o 
   5   8  13      695.02      671.43     25.93 o 
   6   8  13     1628.99     1590.77     40.06 o 
   7   8  13      242.05      221.40     18.14 o 
   8   8  13       26.61       34.39      9.76 o 
   9   8  13      136.40      110.96     11.81 o 
  10   8  13        0.31        5.88      8.36 o 
  11   8  13      416.47      399.16     22.60 o 
  12   8  13     1490.77     1463.73     50.94 o 
  13   8  13      426.07      382.33     19.41 o 
  14   8  13       11.51       16.74      7.20 o 
  15   8  13       70.56       57.87      8.37 o 
  16   8  13       41.23       42.55      9.20 o 
  17   8  13       31.33       45.26      8.10 o 
  18   8  13     1327.09     1376.00     28.36 o 
  19   8  13       65.23       78.41      8.22 o 
  20   8  13       66.96       37.49     16.05 o 
   1   9  13       88.86       80.58      8.62 o 
   2   9  13      167.95      167.45     11.22 o 
   3   9  13        3.47        8.84      7.30 o 
   4   9  13      207.98      176.68     12.52 o 
   5   9  13      293.44      274.70     19.27 o 
   6   9  13      253.70      199.65     17.41 o 
   7   9  13       85.88       76.41     13.68 o 
   8   9  13       62.66       76.22     11.98 o 
   9   9  13       64.60       56.29     10.31 o 
  10   9  13       12.23       12.90      8.41 o 
  11   9  13       10.90       14.46     12.33 o 
  12   9  13       86.19       92.66     12.63 o 
  13   9  13      386.31      367.24     18.75 o 
  14   9  13     1645.46     1718.47     32.03 o 
  15   9  13      429.32      465.52     17.17 o 
  16   9  13      111.98      137.35      8.95 o 
  17   9  13       40.90       35.85      7.28 o 
  18   9  13      422.31      450.21     22.86 o 
   0  10  13      531.76      600.46     26.99 o 
   1  10  13      128.57      121.19     10.15 o 
   2  10  13       10.44        8.60      8.32 o 
   3  10  13       41.09       34.99      8.10 o 
   4  10  13      643.26      622.26     23.26 o 
   5  10  13      227.76      268.30     15.92 o 
   6  10  13     1132.66     1245.57     38.87 o 
   7  10  13       42.74       49.34     11.80 o 
   8  10  13      610.48      618.90     24.58 o 
   9  10  13       30.67       28.57      9.49 o 
  10  10  13        0.19       -5.91      8.21 o 
  11  10  13      253.58      254.30     15.01 o 
  12  10  13       19.80       36.73     11.75 o 
  13  10  13      246.44      250.91     11.94 o 
  14  10  13       79.88      107.66      9.47 o 
  15  10  13      237.72      215.87     10.62 o 
  16  10  13      224.65      209.51     10.46 o 
  17  10  13      263.96      314.39     28.53 o 
   1  11  13      162.62      162.85     11.41 o 
   2  11  13       12.15       10.44      7.44 o 
   3  11  13       28.30       27.86      9.41 o 
   4  11  13       10.50       19.41      9.70 o 
   5  11  13      352.13      398.21     23.63 o 
   6  11  13      137.15      135.43     15.38 o 
   7  11  13       97.50      113.04     11.62 o 
   8  11  13      101.30       96.29      9.98 o 
   9  11  13       12.50        3.47      7.65 o 
  10  11  13        1.91        4.59      6.53 o 
  11  11  13       20.69       21.83      7.34 o 
  12  11  13       16.92       15.73      7.79 o 
  13  11  13        3.44        4.42      4.75 o 
  14  11  13      222.97      267.58     12.78 o 
  15  11  13      541.99      513.31     90.03 o 
   0  12  13        3.39      -12.27     12.95 o 
   1  12  13        4.09        1.20     10.50 o 
   2  12  13       11.39        2.65      7.23 o 
   3  12  13      122.17      154.04     13.18 o 
   4  12  13        0.30       -2.46      8.99 o 
   5  12  13      377.40      391.47     19.29 o 
   6  12  13       19.37       18.33      7.37 o 
   7  12  13        0.18       -2.33      7.08 o 
   8  12  13        1.06        1.74      6.77 o 
   9  12  13        6.99        3.17      6.58 o 
  10  12  13       15.33       30.87      7.49 o 
  11  12  13       74.58       87.48      8.08 o 
  12  12  13       35.76       27.21      7.89 o 
   1  13  13       11.53       33.07      7.44 o 
   2  13  13      249.78      267.81     12.90 o 
   3  13  13      262.58      292.75     14.86 o 
   4  13  13      739.15      768.14     23.42 o 
   5  13  13        3.62        8.50      7.38 o 
   6  13  13        0.04       -1.66      5.36 o 
   7  13  13      125.12      136.19     10.15 o 
   8  13  13      129.01      169.44     15.55 o 
   9  13  13       62.45       82.10     12.16 o 
   0  14  13        2.28       -5.91     12.38 o 
   1  14  13      247.78      241.98     18.37 o 
   2  14  13       81.72       56.55     15.73 o 
   0   0  14      121.13       74.12     13.53 o 
   1   0  14        8.67       13.08      7.23 o 
   2   0  14     6809.76     7017.09    107.40 o 
   3   0  14      232.47      280.83     18.54 o 
   4   0  14     5968.16     6674.05    132.82 o 
   5   0  14     4752.58     4428.66    179.68 o 
   6   0  14      235.63      311.28     51.52 o 
   7   0  14     3517.82     3746.46     96.28 o 
   8   0  14      484.10      552.96     29.12 o 
   9   0  14       14.88       -6.35      9.24 o 
  10   0  14     3056.99     3254.03     75.73 o 
  11   0  14      318.71      271.56     22.06 o 
  12   0  14     1539.14     1402.48     35.12 o 
  13   0  14     1268.65     1200.17     37.70 o 
  14   0  14      782.77      740.15     30.39 o 
  15   0  14        8.26       17.35     11.51 o 
  16   0  14      181.93      143.07     17.53 o 
  17   0  14     1760.75     1784.84     51.60 o 
  18   0  14      329.36      248.42     20.33 o 
  19   0  14       15.53       25.66     11.57 o 
  20   0  14      492.06      600.12     24.17 o 
  21   0  14      140.26      152.77     12.80 o 
  22   0  14       12.13       18.72     10.34 o 
  23   0  14      510.66      608.87     30.52 o 
  24   0  14      447.06      509.96     34.77 o 
   1   1  14     2775.21     2683.95     40.67 o 
   2   1  14      520.36      509.32     17.33 o 
   3   1  14     1398.11     1474.14     29.99 o 
   4   1  14      565.38      564.24     20.68 o 
   5   1  14     3399.10     3365.26     81.99 o 
   6   1  14     1894.46     1854.14     40.62 o 
   7   1  14       61.15       70.45      9.70 o 
   8   1  14      816.50      792.04     29.26 o 
   9   1  14      170.84      149.00     12.82 o 
  10   1  14        0.83       -7.58      7.58 o 
  11   1  14      150.90      119.48      9.67 o 
  12   1  14     3495.61     3404.84     40.77 o 
  13   1  14     2622.26     2556.30     44.68 o 
  14   1  14     1832.77     1725.78     32.55 o 
  15   1  14     1294.32     1294.90     26.89 o 
  16   1  14      567.55      582.41     21.37 o 
  17   1  14        5.13       25.34      8.17 o 
  18   1  14       31.60       43.33      8.08 o 
  19   1  14        8.27       40.30      8.18 o 
  20   1  14      230.93      279.50     12.11 o 
  21   1  14       93.02       98.93      8.13 o 
  22   1  14      293.89      349.63     16.52 o 
  23   1  14       85.12      112.32      9.40 o 
   0   2  14      343.40      347.04     17.73 o 
   1   2  14      255.00      256.51     11.15 o 
   2   2  14      601.91      602.86     19.49 o 
   3   2  14      140.88      138.95     10.53 o 
   4   2  14      181.27      185.67     13.02 o 
   5   2  14      851.32      777.83     28.70 o 
   6   2  14      493.40      435.50     19.48 o 
   7   2  14     1888.36     1896.91     55.42 o 
   8   2  14     1785.99     1942.64     43.61 o 
   9   2  14      176.80      168.46     14.33 o 
  10   2  14     3193.70     3116.56     53.65 o 
  11   2  14     1136.41     1055.20     30.47 o 
  12   2  14      510.04      451.95     16.86 o 
  13   2  14        3.25       -2.38      7.79 o 
  14   2  14     1872.91     1853.46     35.67 o 
  15   2  14      242.87      249.87     15.04 o 
  16   2  14      233.93      267.69     14.51 o 
  17   2  14        2.81        3.66      7.90 o 
  18   2  14       92.15       75.30      9.06 o 
  19   2  14      518.98      530.10     16.92 o 
  20   2  14      214.37      233.33     12.12 o 
  21   2  14       54.05       63.81      7.44 o 
  22   2  14       36.11       34.28      6.97 o 
  23   2  14        5.74       12.64     12.34 o 
   1   3  14      969.08      927.01     21.12 o 
   2   3  14      667.21      679.65     19.82 o 
   3   3  14      602.63      597.14     19.01 o 
   4   3  14      874.64      785.05     22.22 o 
   5   3  14       78.70       80.54      9.04 o 
   6   3  14     1154.53     1236.66     30.98 o 
   7   3  14      253.53      220.50     13.90 o 
   8   3  14     2780.17     2654.16     61.95 o 
   9   3  14       94.52       78.25     11.38 o 
  10   3  14     2594.49     2423.21     52.25 o 
  11   3  14     2084.88     2112.05     31.52 o 
  12   3  14       60.81       45.30      7.53 o 
  13   3  14      450.06      425.39     16.42 o 
  14   3  14      315.26      299.07     15.14 o 
  15   3  14      303.58      282.91     15.58 o 
  16   3  14      150.65      146.13     11.04 o 
  17   3  14      115.30       96.93     10.59 o 
  18   3  14       99.26      105.16     10.72 o 
  19   3  14        9.50        2.01      7.08 o 
  20   3  14       66.65       73.86      8.10 o 
  21   3  14      847.49      936.07     22.62 o 
  22   3  14      260.34      326.30     12.16 o 
  23   3  14        0.46       13.60     14.15 o 
   0   4  14      127.95      151.94     13.49 o 
   1   4  14     1133.13     1274.70     28.27 o 
   2   4  14      143.49      141.24     10.62 o 
   3   4  14     7398.27     7285.50     88.23 o 
   4   4  14      275.50      272.06     14.10 o 
   5   4  14        4.81        9.53      7.99 o 
   6   4  14       20.14       14.69      8.08 o 
   7   4  14      242.31      245.80     15.30 o 
   8   4  14      941.93      886.70     27.92 o 
   9   4  14       19.23        6.98      9.03 o 
  10   4  14       13.57       28.11      7.03 o 
  11   4  14      238.89      250.46     14.31 o 
  12   4  14     1671.58     1510.10     31.66 o 
  13   4  14        5.89       15.86      7.39 o 
  14   4  14      404.33      333.02     16.75 o 
  15   4  14      973.76     1011.31     26.14 o 
  16   4  14       31.20       26.41      7.90 o 
  17   4  14      297.93      339.07     14.26 o 
  18   4  14       59.77       59.09      9.16 o 
  19   4  14       27.09       40.72      7.89 o 
  20   4  14       13.36        9.55      7.36 o 
  21   4  14       56.30       45.73      6.93 o 
  22   4  14       45.87       50.20      6.47 o 
   1   5  14     5517.09     5394.09    132.72 o 
   2   5  14     1371.58     1317.33     35.29 o 
   3   5  14       61.17       32.37      7.55 o 
   4   5  14     1488.46     1371.73     31.51 o 
   5   5  14      142.11      118.00      9.91 o 
   6   5  14     2404.28     2324.39     43.19 o 
   7   5  14     1031.96     1029.03     28.15 o 
   8   5  14      589.53      622.95     24.45 o 
   9   5  14     1082.23      928.05     23.84 o 
  10   5  14     1997.09     1908.43     39.99 o 
  11   5  14        1.06        3.40      8.43 o 
  12   5  14     1331.00     1284.37     31.27 o 
  13   5  14      329.51      346.62     18.38 o 
  14   5  14        8.59        5.30      9.78 o 
  15   5  14     3542.95     3611.87     61.92 o 
  16   5  14       89.89       94.53     11.07 o 
  17   5  14      585.84      674.98     21.14 o 
  18   5  14      168.99      181.01     13.45 o 
  19   5  14       81.51       99.99     10.38 o 
  20   5  14      116.18      127.84     10.32 o 
  21   5  14      375.70      366.29     15.63 o 
  22   5  14        0.65       10.76     12.76 o 
   0   6  14       24.48       23.02     14.15 o 
   1   6  14       22.99       12.81      9.24 o 
   2   6  14     4115.55     4006.06     91.29 o 
   3   6  14       51.72       62.93      8.10 o 
   4   6  14     1001.27      998.98     26.09 o 
   5   6  14      483.63      406.62     16.95 o 
   6   6  14     2667.50     2401.78     34.10 o 
   7   6  14     1224.26     1187.81     25.89 o 
   8   6  14      389.20      379.38     16.79 o 
   9   6  14      828.69      773.25     27.26 o 
  10   6  14     1543.92     1469.34     35.34 o 
  11   6  14        7.03        8.77      8.33 o 
  12   6  14     5377.87     5202.87     77.04 o 
  13   6  14       16.47        5.53      7.99 o 
  14   6  14       15.01        9.16      7.86 o 
  15   6  14      197.08      210.57     14.65 o 
  16   6  14       96.91       86.43     10.98 o 
  17   6  14       50.46       54.67      9.40 o 
  18   6  14      662.89      723.50     23.19 o 
  19   6  14       76.85       60.84     10.13 o 
  20   6  14      271.67      261.91     13.70 o 
  21   6  14       14.25       21.76      7.31 o 
   1   7  14        4.47       -0.75      5.97 o 
   2   7  14       20.08       19.32      6.77 o 
   3   7  14     1086.67     1032.52     25.47 o 
   4   7  14       60.34       45.84      8.66 o 
   5   7  14        5.13       -7.25      8.86 o 
   6   7  14      563.09      626.56     24.80 o 
   7   7  14      421.40      389.00     18.97 o 
   8   7  14       62.91       50.71      8.97 o 
   9   7  14     1334.53     1434.26     34.77 o 
  10   7  14     1272.70     1189.46     43.98 o 
  11   7  14      173.24      179.65     16.76 o 
  12   7  14     1029.99      983.93     31.48 o 
  13   7  14      476.32      443.74     18.18 o 
  14   7  14       35.35       33.46      8.88 o 
  15   7  14        3.53       11.70      9.28 o 
  16   7  14       32.26       27.89      7.87 o 
  17   7  14      430.83      434.48     16.85 o 
  18   7  14      205.58      220.26     12.81 o 
  19   7  14       29.38       43.17      8.33 o 
  20   7  14      100.42      120.45     14.43 o 
   0   8  14     1619.96     1692.90     56.92 o 
   1   8  14       30.34       22.02      6.63 o 
   2   8  14        3.11       -1.38      7.10 o 
   3   8  14      151.13      147.77     12.65 o 
   4   8  14      185.45      193.58     14.00 o 
   5   8  14       56.63       41.17      9.07 o 
   6   8  14      243.55      272.18     17.07 o 
   7   8  14        4.79        6.07      8.90 o 
   8   8  14      972.08      912.71     30.78 o 
   9   8  14      580.15      530.43     23.65 o 
  10   8  14        3.52       18.37      8.99 o 
  11   8  14      125.87      138.81     14.18 o 
  12   8  14      452.17      415.90     23.04 o 
  13   8  14       17.20       20.09      7.18 o 
  14   8  14      976.91     1032.43     25.04 o 
  15   8  14       50.60       27.00      7.99 o 
  16   8  14       37.68       33.18      6.98 o 
  17   8  14      331.14      374.90     20.40 o 
  18   8  14       14.04       14.79      6.14 o 
  19   8  14       43.01       38.51     11.20 o 
   1   9  14      354.25      351.74     14.88 o 
   2   9  14      158.72      172.04     11.38 o 
   3   9  14       22.88       19.41      8.68 o 
   4   9  14       17.70       34.46      9.05 o 
   5   9  14      126.36      134.66     12.59 o 
   6   9  14       62.65       57.64     11.13 o 
   7   9  14      376.30      317.45     19.28 o 
   8   9  14      684.71      712.97     26.87 o 
   9   9  14       30.93       21.04      9.70 o 
  10   9  14     1308.79     1313.85     34.63 o 
  11   9  14       27.65       28.18      9.08 o 
  12   9  14      107.21      133.71     12.29 o 
  13   9  14      147.62      153.42     11.47 o 
  14   9  14     1511.59     1611.05     29.61 o 
  15   9  14       13.69       19.65      6.92 o 
  16   9  14        3.54        3.19      7.91 o 
  17   9  14      108.04      172.17     10.63 o 
  18   9  14      124.10      198.39     23.35 o 
   0  10  14      278.55      276.37     18.85 o 
   1  10  14        9.69        1.74      7.09 o 
   2  10  14      709.86      580.81     22.20 o 
   3  10  14        1.76        0.54      9.55 o 
   4  10  14       98.70       83.16     13.62 o 
   5  10  14      441.24      490.86     19.99 o 
   6  10  14      885.46      907.73     29.70 o 
   7  10  14       10.57       12.97      9.57 o 
   8  10  14       56.92       34.34     10.05 o 
   9  10  14      118.05      116.22     12.09 o 
  10  10  14      264.18      269.01     14.44 o 
  11  10  14        1.00       -6.86      8.55 o 
  12  10  14      255.75      254.30     13.19 o 
  13  10  14      133.21      140.29     10.16 o 
  14  10  14      106.25      108.48      9.05 o 
  15  10  14       10.54        9.46      5.39 o 
  16  10  14      234.87      240.58     17.97 o 
   1  11  14      341.84      314.97     15.98 o 
   2  11  14       24.27        8.42      8.52 o 
   3  11  14      231.84      260.37     17.49 o 
   4  11  14      240.20      228.81     15.81 o 
   5  11  14        4.01       36.25     15.23 o 
   6  11  14       44.38       41.07      9.83 o 
   7  11  14        1.42       -9.47      9.47 o 
   8  11  14       74.28       79.12      9.19 o 
   9  11  14      168.37      215.92     12.12 o 
  10  11  14      176.12      208.38     11.34 o 
  11  11  14       46.05       30.32      6.58 o 
  12  11  14        0.80        6.47      6.75 o 
  13  11  14      109.23      108.17      8.26 o 
  14  11  14      161.20      166.16     16.80 o 
   0  12  14     1705.86     1776.52     50.31 o 
   1  12  14        0.20        7.69      7.24 o 
   2  12  14       11.22       11.28      7.58 o 
   3  12  14      764.46      827.71     24.23 o 
   4  12  14      628.55      700.69     22.05 o 
   5  12  14       62.70       73.15      9.57 o 
   6  12  14       63.52       57.32      7.52 o 
   7  12  14      111.97      133.02     10.39 o 
   8  12  14      157.69      140.96      9.95 o 
   9  12  14       49.47       67.00      8.53 o 
  10  12  14        9.52        7.98      5.38 o 
  11  12  14       51.39       55.33      6.91 o 
   1  13  14        7.35        6.23      5.65 o 
   2  13  14        7.79       18.62      7.52 o 
   3  13  14       86.26       93.70      8.40 o 
   4  13  14       47.34       60.19      8.28 o 
   5  13  14       96.59      105.80      9.07 o 
   6  13  14       25.69       28.96      7.05 o 
   7  13  14       20.22       19.68      7.44 o 
   8  13  14      239.73      286.30     28.45 o 
   1   1  15     1531.09     1370.46     29.31 o 
   2   1  15     2884.13     2983.63     47.19 o 
   3   1  15       40.84       41.39      7.12 o 
   4   1  15      772.21      682.43     23.57 o 
   5   1  15      244.50      205.36     14.28 o 
   6   1  15     3372.57     3358.33     80.62 o 
   7   1  15     2454.26     2298.83     47.87 o 
   8   1  15        2.68       12.96      9.44 o 
   9   1  15      475.23      499.15     25.27 o 
  10   1  15      653.52      577.21     22.28 o 
  11   1  15        1.96        2.59      4.78 o 
  12   1  15      505.96      482.83     21.94 o 
  13   1  15     4307.51     4096.88     58.98 o 
  14   1  15       74.73       69.05      8.43 o 
  15   1  15     1759.25     1654.34     38.83 o 
  16   1  15      138.19      116.57     12.97 o 
  17   1  15        2.93        5.27      9.28 o 
  18   1  15        2.64        2.91      9.23 o 
  19   1  15      184.88      233.46     12.93 o 
  20   1  15      420.36      502.80     15.44 o 
  21   1  15        2.29        5.20      6.18 o 
  22   1  15       40.79       47.68      6.09 o 
  23   1  15       56.38       83.24     16.70 o 
   0   2  15      910.26     1002.62     31.01 o 
   1   2  15     2475.76     2435.12     38.22 o 
   2   2  15      804.03      901.51     22.45 o 
   3   2  15     1582.16     1453.96     31.55 o 
   4   2  15      219.76      181.91     13.20 o 
   5   2  15      109.10       86.98     11.87 o 
   6   2  15      927.13     1010.97     30.43 o 
   7   2  15      343.07      385.12     21.72 o 
   8   2  15       16.69       26.78      8.93 o 
   9   2  15      410.01      425.88     21.37 o 
  10   2  15        1.79        6.81      8.86 o 
  11   2  15      983.28      839.32     20.42 o 
  12   2  15      643.14      554.09     21.85 o 
  13   2  15       56.23       94.20     10.11 o 
  14   2  15      105.19       97.99     10.15 o 
  15   2  15     1704.83     1664.70     35.98 o 
  16   2  15      353.95      332.15     15.77 o 
  17   2  15     1881.31     1948.00     40.43 o 
  18   2  15        1.19        5.89      7.68 o 
  19   2  15       11.89        8.14      7.96 o 
  20   2  15      114.82      123.63      8.97 o 
  21   2  15       38.15       39.45      6.72 o 
  22   2  15        4.97        7.08      5.86 o 
  23   2  15      582.43      691.40     41.03 o 
   1   3  15     1868.22     2015.84     32.93 o 
   2   3  15     4500.91     4637.41     54.52 o 
   3   3  15     3566.01     3518.01     75.33 o 
   4   3  15       40.44       40.48      7.28 o 
   5   3  15      143.53      141.14     11.93 o 
   6   3  15     2234.52     2108.45     46.39 o 
   7   3  15       34.80       21.09      7.88 o 
   8   3  15      129.11      124.59     12.46 o 
   9   3  15       15.53        9.00      8.38 o 
  10   3  15     1323.23     1198.66     25.71 o 
  11   3  15      178.07      156.83     11.55 o 
  12   3  15      240.41      199.12     13.21 o 
  13   3  15      939.31      840.09     24.13 o 
  14   3  15      333.38      340.75     17.05 o 
  15   3  15      346.08      373.81     17.70 o 
  16   3  15        7.73        1.19      8.93 o 
  17   3  15        1.50       -8.57      8.57 o 
  18   3  15        4.97        5.63      9.24 o 
  19   3  15       30.39       18.36      7.09 o 
  20   3  15       20.01       21.12      6.48 o 
  21   3  15        5.85        4.07      6.12 o 
  22   3  15      338.20      370.57     17.88 o 
   0   4  15    12477.66    12320.72    260.16 o 
   1   4  15      721.77      805.78     23.09 o 
   2   4  15      223.37      220.41     14.88 o 
   3   4  15      318.45      264.70     14.10 o 
   4   4  15       49.71       42.82      7.62 o 
   5   4  15      210.20      180.69     13.23 o 
   6   4  15        0.55       -2.94      7.27 o 
   7   4  15      162.62      137.70     13.73 o 
   8   4  15        6.21        2.82      8.68 o 
   9   4  15     1272.90     1224.95     25.93 o 
  10   4  15      557.68      506.32     18.21 o 
  11   4  15      529.74      466.49     18.12 o 
  12   4  15      130.10      120.99     10.59 o 
  13   4  15      886.37      752.54     24.52 o 
  14   4  15       12.63       30.67      9.25 o 
  15   4  15      151.62      174.40     11.85 o 
  16   4  15      687.88      674.08     22.26 o 
  17   4  15       96.92       97.12     10.85 o 
  18   4  15       27.01       19.86      7.31 o 
  19   4  15      164.64      218.50     11.93 o 
  20   4  15      140.13      152.36     10.32 o 
  21   4  15       40.98       67.65      8.21 o 
  22   4  15        1.43        9.05     13.50 o 
   1   5  15       18.17       31.09     10.40 o 
   2   5  15       69.79       81.09      9.31 o 
   3   5  15      100.09      108.70     10.52 o 
   4   5  15      681.32      672.90     22.40 o 
   5   5  15     2025.08     1966.22     39.52 o 
   6   5  15       57.68       77.72     10.03 o 
   7   5  15      107.54      106.55      7.57 o 
   8   5  15       80.91       90.15      9.63 o 
   9   5  15      336.00      302.89     15.63 o 
  10   5  15       25.60       23.67      7.33 o 
  11   5  15        8.03       17.15      7.06 o 
  12   5  15       94.13       79.31     10.40 o 
  13   5  15      125.58      113.53     13.32 o 
  14   5  15      182.06      175.38     14.19 o 
  15   5  15      341.98      347.42     16.57 o 
  16   5  15       23.06       10.84      9.28 o 
  17   5  15      322.75      342.93     16.34 o 
  18   5  15       27.19       13.89      8.49 o 
  19   5  15      220.25      216.78     14.10 o 
  20   5  15       36.89       39.92      7.22 o 
  21   5  15      120.63      132.96     10.38 o 
   0   6  15      312.18      314.88     31.94 o 
   1   6  15       70.55       81.54     12.17 o 
   2   6  15       50.55       64.02     10.64 o 
   3   6  15      812.91      773.54     17.41 o 
   4   6  15        0.72       -3.18      5.51 o 
   5   6  15       55.24       73.81     11.97 o 
   6   6  15      295.97      270.09     15.54 o 
   7   6  15       41.47       40.64      8.65 o 
   8   6  15        2.57        5.70      7.27 o 
   9   6  15      272.43      235.69     13.90 o 
  10   6  15        1.29       -8.43      8.43 o 
  11   6  15        1.57        3.02      8.03 o 
  12   6  15       12.02       -5.67      8.69 o 
  13   6  15      137.78      110.58     10.23 o 
  14   6  15       12.57        0.25      9.06 o 
  15   6  15       83.24       98.05     11.72 o 
  16   6  15        1.24        0.28      9.58 o 
  17   6  15        0.25        1.09      8.17 o 
  18   6  15       48.94       61.59      7.99 o 
  19   6  15       31.93       40.36      7.77 o 
  20   6  15       27.75       20.62      7.16 o 
   1   7  15     2413.34     2260.24     40.74 o 
   2   7  15     1592.10     1465.37     38.14 o 
   3   7  15        4.42       -0.27      9.22 o 
   4   7  15     5159.81     4956.84     69.14 o 
   5   7  15     1730.73     1627.12     34.79 o 
   6   7  15       58.72       43.44      9.00 o 
   7   7  15      509.98      486.82     21.01 o 
   8   7  15      271.05      237.64     16.78 o 
   9   7  15      164.21      130.90     12.23 o 
  10   7  15      554.50      488.13     20.83 o 
  11   7  15      146.93      159.25     14.39 o 
  12   7  15        2.19       12.08      9.44 o 
  13   7  15     1434.79     1485.69     34.62 o 
  14   7  15        0.01        0.70      8.28 o 
  15   7  15      368.33      380.46     17.97 o 
  16   7  15      125.11      137.31     11.26 o 
  17   7  15      118.03      102.05      9.10 o 
  18   7  15       34.23       51.82     11.42 o 
  19   7  15      670.52      746.15     22.83 o 
   0   8  15     2864.00     2764.34     65.54 o 
   1   8  15      947.28      997.54     29.19 o 
   2   8  15       86.56       86.57     10.45 o 
   3   8  15       23.04       26.79      8.98 o 
   4   8  15      848.85      806.51     26.70 o 
   5   8  15        4.79       -7.66      7.66 o 
   6   8  15       96.76       75.95     12.20 o 
   7   8  15      698.19      673.65     26.99 o 
   8   8  15      127.61      154.34     14.49 o 
   9   8  15      776.58      786.48     27.75 o 
  10   8  15      466.32      506.69     20.55 o 
  11   8  15       20.07       12.55      7.47 o 
  12   8  15       79.93       92.95     13.17 o 
  13   8  15      193.41      187.81     14.34 o 
  14   8  15        8.16        9.00      7.62 o 
  15   8  15        5.31       22.92      7.72 o 
  16   8  15       25.76       20.41      7.66 o 
  17   8  15       13.56        1.76      5.83 o 
  18   8  15       55.02       84.40      8.64 o 
   1   9  15      762.06      715.42     24.72 o 
   2   9  15      215.71      239.80     15.66 o 
   3   9  15      155.32      131.82     12.62 o 
   4   9  15      333.24      360.34     18.39 o 
   5   9  15      377.51      358.09     17.16 o 
   6   9  15        5.97       -1.99     10.07 o 
   7   9  15     1134.13     1185.64     34.61 o 
   8   9  15      154.09      186.44     15.37 o 
   9   9  15        3.35        3.70      9.22 o 
  10   9  15       14.05       19.08      8.61 o 
  11   9  15      108.35      130.72     11.02 o 
  12   9  15      139.65      136.18     11.80 o 
  13   9  15        2.46       -8.27      8.27 o 
  14   9  15        0.15       -7.13      7.13 o 
  15   9  15        4.29        0.69      7.30 o 
  16   9  15       32.64       35.09      7.87 o 
  17   9  15      229.83      222.26     17.06 o 
   0  10  15       26.89       35.86     14.08 o 
   1  10  15      569.51      558.64     23.45 o 
   2  10  15      315.89      322.00     18.44 o 
   3  10  15     1073.50     1016.84     30.91 o 
   4  10  15       18.69        9.29      7.80 o 
   5  10  15        0.81       -8.90      8.90 o 
   6  10  15      177.26      181.27     13.42 o 
   7  10  15        0.22        2.47      9.48 o 
   8  10  15       14.72       18.72      9.49 o 
   9  10  15      161.52      182.00     15.50 o 
  10  10  15       69.54       67.59      9.38 o 
  11  10  15       76.17       64.98      8.08 o 
  12  10  15       54.65       76.63      8.42 o 
  13  10  15      124.23      154.99     12.17 o 
  14  10  15        7.75        9.76     10.70 o 
  15  10  15      609.27      625.50     23.64 o 
   1  11  15      172.19      161.10     12.70 o 
   2  11  15      301.48      329.44     17.14 o 
   3  11  15      114.90      120.77     11.89 o 
   4  11  15     1685.57     1808.08     38.86 o 
   5  11  15        4.20       13.64      9.73 o 
   6  11  15       97.30       88.30     10.32 o 
   7  11  15      171.64      199.93     13.39 o 
   8  11  15        4.47       -8.10      8.10 o 
   9  11  15       58.37       40.82      7.25 o 
  10  11  15       76.13       67.68      6.95 o 
  11  11  15      360.41      429.83     14.26 o 
  12  11  15      168.37      150.57      8.96 o 
  13  11  15       62.24       72.63     27.22 o 
   0  12  15        2.79        6.91      8.76 o 
   1  12  15        8.44       -2.37      6.43 o 
   2  12  15       20.98        8.29      7.79 o 
   3  12  15       14.66       25.41      8.18 o 
   4  12  15       39.80       34.32      7.81 o 
   5  12  15      463.80      519.12     19.86 o 
   6  12  15      249.82      325.04     17.98 o 
   7  12  15        4.06        8.33      6.19 o 
   8  12  15      329.51      345.13     13.36 o 
   9  12  15      253.74      264.94     12.31 o 
  10  12  15        9.61       21.95      6.45 o 
   1  13  15       39.66       37.72      6.96 o 
   2  13  15       18.85       20.98      5.45 o 
   3  13  15      126.73      135.97      9.71 o 
   4  13  15        0.11        5.43      6.21 o 
   5  13  15       99.64      121.52      9.71 o 
   6  13  15        6.40       10.39      7.93 o 
   0   0  16     4521.60     4834.27    108.71 o 
   1   0  16     7287.97     7677.98    144.78 o 
   2   0  16     4809.96     4939.80     90.65 o 
   3   0  16      380.39      402.57     23.58 o 
   4   0  16     2969.73     3027.38     86.49 o 
   5   0  16      516.84      575.63     36.83 o 
   6   0  16     9224.25     9098.04    179.12 o 
   7   0  16     1004.75     1012.51     40.93 o 
   8   0  16    10459.92     9633.40    151.88 o 
   9   0  16       77.91      120.96     16.45 o 
  10   0  16      630.92      692.31     24.99 o 
  11   0  16     1231.52     1142.33     40.18 o 
  12   0  16     2501.67     2341.89     60.34 o 
  13   0  16     1533.46     1563.72     67.12 o 
  14   0  16      116.02      117.16     19.44 o 
  15   0  16       97.85       81.84     14.87 o 
  16   0  16       62.37       50.47     16.49 o 
  17   0  16     1320.76     1290.08     42.77 o 
  18   0  16      389.83      463.24     30.23 o 
  19   0  16      313.89      335.33     25.39 o 
  20   0  16     1151.81     1290.56     37.38 o 
  21   0  16        3.07        0.70      8.02 o 
  22   0  16      421.13      489.70     54.95 o 
   1   1  16      549.14      518.41     20.52 o 
   2   1  16        8.26        4.33      6.93 o 
   3   1  16      716.90      672.92     21.62 o 
   4   1  16      291.70      322.68     17.84 o 
   5   1  16      562.14      531.48     22.79 o 
   6   1  16     1578.63     1417.77     37.65 o 
   7   1  16        2.70       32.17      9.18 o 
   8   1  16      699.10      649.68     30.05 o 
   9   1  16      337.39      308.94     17.42 o 
  10   1  16      722.71      756.68     21.62 o 
  11   1  16       46.06       70.21      9.44 o 
  12   1  16      747.51      645.34     25.77 o 
  13   1  16      180.05      193.03     11.83 o 
  14   1  16      196.53      263.84     15.62 o 
  15   1  16       62.19       64.65     11.16 o 
  16   1  16     1757.47     1762.92     39.22 o 
  17   1  16       15.66        1.67      8.75 o 
  18   1  16       23.20       10.33      8.66 o 
  19   1  16      172.71      165.03     14.74 o 
  20   1  16       74.28       98.82      9.06 o 
  21   1  16       12.28       11.89      5.44 o 
  22   1  16       21.75       40.36      7.85 o 
   0   2  16      451.08      450.66     25.28 o 
   1   2  16       56.00       53.63      7.27 o 
   2   2  16     1452.51     1355.01     31.31 o 
   3   2  16      163.44      214.10     14.40 o 
   4   2  16      343.67      315.59     19.54 o 
   5   2  16     1121.74     1144.78     37.28 o 
   6   2  16      128.79      129.35     12.92 o 
   7   2  16       60.93       85.42     11.53 o 
   8   2  16      360.29      292.65     18.45 o 
   9   2  16      144.86      117.15      9.16 o 
  10   2  16      169.62      167.12     11.78 o 
  11   2  16     1189.22     1100.63     28.47 o 
  12   2  16       22.29       43.71     10.06 o 
  13   2  16       81.34       77.78     11.08 o 
  14   2  16      310.95      317.11     18.15 o 
  15   2  16      990.82      986.10     27.63 o 
  16   2  16        3.46        6.46      9.93 o 
  17   2  16      129.98      125.26     13.70 o 
  18   2  16      111.14      137.95     11.94 o 
  19   2  16      139.57      147.86     14.38 o 
  20   2  16      676.35      708.34     18.99 o 
  21   2  16        2.23       -3.11      5.62 o 
  22   2  16       17.10       18.36      8.85 o 
   1   3  16      314.70      319.67     14.60 o 
   2   3  16     4045.99     4105.78     60.08 o 
   3   3  16      296.69      267.55     14.16 o 
   4   3  16      492.09      480.66     20.41 o 
   5   3  16     2621.02     2553.54     57.10 o 
   6   3  16      879.59      839.73     27.04 o 
   7   3  16      452.73      379.62     19.07 o 
   8   3  16     1559.79     1583.35     27.03 o 
   9   3  16      298.27      269.01     14.43 o 
  10   3  16     2264.17     2098.87     39.60 o 
  11   3  16     1900.17     1813.22     37.03 o 
  12   3  16      252.34      230.96     14.41 o 
  13   3  16      163.90      171.58     14.38 o 
  14   3  16     1755.15     1795.56     37.59 o 
  15   3  16       40.69       43.29      9.47 o 
  16   3  16      651.82      760.54     22.02 o 
  17   3  16       12.89       18.56      9.79 o 
  18   3  16      113.41      101.35     11.19 o 
  19   3  16       75.73       75.14      8.92 o 
  20   3  16      181.37      226.72     11.81 o 
  21   3  16       24.60       34.69      7.97 o 
  22   3  16      220.46      269.04     26.55 o 
   0   4  16     1112.77      946.48     49.79 o 
   1   4  16     4675.77     4590.19     87.69 o 
   2   4  16       18.04       27.74      6.95 o 
   3   4  16     1778.61     1672.51     35.32 o 
   4   4  16       65.75       90.27      9.90 o 
   5   4  16      717.25      669.21     24.41 o 
   6   4  16     1837.17     1679.24     39.39 o 
   7   4  16      215.01      197.06      9.37 o 
   8   4  16     1060.68      955.94     24.67 o 
   9   4  16      405.98      375.15     15.24 o 
  10   4  16      284.03      241.81     13.45 o 
  11   4  16        0.05        1.38      7.75 o 
  12   4  16        0.84       14.96      8.65 o 
  13   4  16      314.69      276.06     15.94 o 
  14   4  16      558.77      537.03     20.58 o 
  15   4  16        2.34        8.51      8.28 o 
  16   4  16      162.31      169.80     11.66 o 
  17   4  16      236.12      228.84     12.85 o 
  18   4  16      489.02      548.51     19.53 o 
  19   4  16        0.02       -7.20      7.20 o 
  20   4  16       21.39       13.40      5.85 o 
  21   4  16       53.67       57.27     11.83 o 
   1   5  16      939.80      882.08     35.08 o 
   2   5  16      530.41      587.48     31.76 o 
   3   5  16        7.60       11.09      7.98 o 
   4   5  16      158.74      169.84      9.47 o 
   5   5  16      659.33      657.02     16.95 o 
   6   5  16      310.82      296.90     16.00 o 
   7   5  16       69.01       66.23      8.96 o 
   8   5  16      719.31      692.30     24.33 o 
   9   5  16      121.66       96.54      9.40 o 
  10   5  16     1095.06     1085.37     26.91 o 
  11   5  16      641.32      606.25     22.97 o 
  12   5  16      245.77      227.34     16.40 o 
  13   5  16     1104.31     1015.78     29.86 o 
  14   5  16       14.37       -2.35      9.40 o 
  15   5  16       12.66       24.43      8.26 o 
  16   5  16       46.34       43.13      9.48 o 
  17   5  16       13.79       30.66     10.01 o 
  18   5  16        1.09       27.59     10.59 o 
  19   5  16      331.23      328.06     15.35 o 
  20   5  16      243.91      242.00     14.29 o 
  21   5  16       11.51        3.25     10.49 o 
   0   6  16     2122.57     2016.39     55.77 o 
   1   6  16        0.23       -6.37      6.37 o 
   2   6  16       42.40       35.17      7.04 o 
   3   6  16      120.16      106.47     10.11 o 
   4   6  16        3.90        7.42      6.92 o 
   5   6  16     1536.34     1553.97     33.90 o 
   6   6  16      568.97      594.51     22.51 o 
   7   6  16     1593.77     1454.13     35.32 o 
   8   6  16      874.87      791.81     24.27 o 
   9   6  16       29.04       31.01      7.87 o 
  10   6  16      269.41      279.04     15.71 o 
  11   6  16        3.08        9.23      7.87 o 
  12   6  16      936.29      936.08     24.94 o 
  13   6  16      307.03      333.29     16.33 o 
  14   6  16      110.44       72.74     12.18 o 
  15   6  16      248.75      286.27     16.44 o 
  16   6  16      581.77      604.18     24.95 o 
  17   6  16       93.16      116.43     11.96 o 
  18   6  16      400.09      477.25     18.78 o 
  19   6  16      225.27      266.11     15.07 o 
  20   6  16      917.85      950.54     64.76 o 
   1   7  16     1327.33     1252.41     28.86 o 
   2   7  16     1458.66     1410.99     33.65 o 
   3   7  16       73.78       82.51      9.59 o 
   4   7  16      843.48      769.20     24.18 o 
   5   7  16     4196.93     3991.60     66.79 o 
   6   7  16       87.12       72.80     12.97 o 
   7   7  16      226.61      231.64     16.59 o 
   8   7  16      663.45      636.68     27.79 o 
   9   7  16       68.68       47.91      9.66 o 
  10   7  16     1126.90     1135.83     28.84 o 
  11   7  16      198.27      224.76     14.82 o 
  12   7  16       80.20       76.11     10.69 o 
  13   7  16      227.41      217.55     14.03 o 
  14   7  16       23.47       30.70      9.21 o 
  15   7  16       64.74       86.86     10.52 o 
  16   7  16       40.55       60.40      9.16 o 
  17   7  16      142.62      190.06     12.29 o 
  18   7  16      196.26      187.69     11.36 o 
  19   7  16        1.22        2.69      9.31 o 
   0   8  16       32.36       26.40     15.22 o 
   1   8  16      523.45      526.48     20.17 o 
   2   8  16      143.94      147.49     12.07 o 
   3   8  16        0.06       -3.59      7.84 o 
   4   8  16     1873.10     1910.56     36.30 o 
   5   8  16      525.76      528.89     20.62 o 
   6   8  16     1424.98     1410.07     38.36 o 
   7   8  16       76.57       54.10     10.64 o 
   8   8  16      363.53      385.36     20.20 o 
   9   8  16       64.34       78.01     11.03 o 
  10   8  16       10.68       13.96      8.80 o 
  11   8  16       43.74       54.09      8.54 o 
  12   8  16      453.55      499.06     21.51 o 
  13   8  16      101.93      118.42     13.09 o 
  14   8  16      150.44      177.05     14.85 o 
  15   8  16      201.97      210.89     11.52 o 
  16   8  16      221.75      245.19     13.06 o 
  17   8  16      292.87      320.47     15.27 o 
  18   8  16        2.19      -13.70     13.70 o 
   1   9  16       50.24       49.99     11.93 o 
   2   9  16      340.69      344.14     16.59 o 
   3   9  16      218.74      202.49     12.99 o 
   4   9  16      980.45      978.25     25.27 o 
   5   9  16      658.82      622.10     21.30 o 
   6   9  16       81.00       94.49     12.33 o 
   7   9  16      233.22      204.87     15.88 o 
   8   9  16      257.13      242.25     16.29 o 
   9   9  16       13.17       19.04      8.99 o 
  10   9  16      567.84      630.56     21.29 o 
  11   9  16      332.93      355.28     15.16 o 
  12   9  16      189.33      207.10     14.98 o 
  13   9  16      184.27      204.99     14.34 o 
  14   9  16       27.49       33.64      7.79 o 
  15   9  16        6.23       -5.38      8.22 o 
  16   9  16      192.99      201.30     16.42 o 
   0  10  16     1581.25     1561.65     46.62 o 
   1  10  16       73.04       86.98     11.05 o 
   2  10  16       72.12       92.47     11.40 o 
   3  10  16       79.22       98.69     10.27 o 
   4  10  16       18.06       28.74      8.87 o 
   5  10  16      425.71      373.37     17.44 o 
   6  10  16       39.78       32.85     10.00 o 
   7  10  16      121.70      114.36     12.40 o 
   8  10  16        0.00        0.72      9.25 o 
   9  10  16      476.01      456.06     18.98 o 
  10  10  16       39.18       49.28      7.29 o 
  11  10  16       28.00       23.89      6.73 o 
  12  10  16      468.51      505.50     18.97 o 
  13  10  16       24.57       18.91      6.58 o 
  14  10  16       99.03      103.20      9.54 o 
   1  11  16      151.19      132.68     10.67 o 
   2  11  16     1218.67     1243.40     26.85 o 
   3  11  16        8.91       19.47     10.80 o 
   4  11  16        2.19       11.33     10.54 o 
   5  11  16        1.72       -8.44      8.44 o 
   6  11  16       69.34       78.61     10.56 o 
   7  11  16        9.84        0.09      7.94 o 
   8  11  16        9.24       24.92      7.29 o 
   9  11  16        1.62        6.79      7.12 o 
  10  11  16      137.43      157.39      8.24 o 
  11  11  16       24.00       12.71      5.89 o 
  12  11  16       15.57       19.05      7.13 o 
   0  12  16      136.05      132.64     13.24 o 
   1  12  16      311.79      286.07     12.58 o 
   2  12  16      606.15      695.50     20.58 o 
   3  12  16       36.44       45.31      7.46 o 
   4  12  16       22.16       22.46      7.34 o 
   5  12  16        1.39       -3.18      7.07 o 
   6  12  16      538.19      582.91     22.00 o 
   7  12  16       46.29       49.57      6.74 o 
   8  12  16       17.17        8.75      5.56 o 
   9  12  16       37.70       47.08      8.89 o 
   1  13  16      334.58      361.52     21.51 o 
   2  13  16       75.78       63.04     17.33 o 
   3  13  16       36.15       44.58     10.92 o 
   1   1  17     1154.24     1097.98     31.21 o 
   2   1  17       50.37       72.45      9.60 o 
   3   1  17      999.93     1018.81     43.37 o 
   4   1  17      977.03      893.60     32.93 o 
   5   1  17     1897.97     2211.89     53.60 o 
   6   1  17        8.90       16.70      8.70 o 
   7   1  17     3050.86     3021.60     58.56 o 
   8   1  17      539.60      548.72     15.32 o 
   9   1  17      200.18      192.02     13.31 o 
  10   1  17       45.56       35.17      8.81 o 
  11   1  17        7.42        0.96      7.68 o 
  12   1  17      320.00      286.00     15.77 o 
  13   1  17       17.57        7.76      8.94 o 
  14   1  17      389.82      303.10     16.34 o 
  15   1  17        3.40       10.17      9.33 o 
  16   1  17      133.54      107.84     11.23 o 
  17   1  17     1059.61     1113.64     27.39 o 
  18   1  17      104.17      129.99     12.04 o 
  19   1  17      183.41      184.53     12.48 o 
  20   1  17       33.46       25.08      6.82 o 
  21   1  17      753.31      843.78     19.01 o 
  22   1  17      460.24      587.20     26.82 o 
   0   2  17     2422.14     2303.00     62.66 o 
   1   2  17        0.93        3.04      8.56 o 
   2   2  17     1110.25     1007.22     27.59 o 
   3   2  17     4241.91     4081.93     87.51 o 
   4   2  17       32.38       22.28      9.30 o 
   5   2  17     4116.82     3866.64     71.31 o 
   6   2  17     1614.16     1626.09     38.07 o 
   7   2  17      164.37      159.68     10.34 o 
   8   2  17     1952.33     1828.27     36.15 o 
   9   2  17     4213.83     3973.55     60.22 o 
  10   2  17       43.86       44.57     12.38 o 
  11   2  17      671.68      639.79     23.65 o 
  12   2  17       10.36        3.17     10.85 o 
  13   2  17      129.41      168.99     13.45 o 
  14   2  17     1801.13     1762.29     37.27 o 
  15   2  17      502.36      532.65     20.62 o 
  16   2  17     1137.84     1170.17     31.14 o 
  17   2  17       23.39       11.76      8.38 o 
  18   2  17       24.11       22.62     11.25 o 
  19   2  17      463.26      498.43     18.07 o 
  20   2  17        2.82       -2.71      9.46 o 
  21   2  17       87.72      127.75      9.24 o 
   1   3  17      601.37      561.80     23.49 o 
   2   3  17      854.56      892.14     25.04 o 
   3   3  17       79.37       81.07      8.35 o 
   4   3  17      315.12      338.52     17.62 o 
   5   3  17       41.69       49.47      8.49 o 
   6   3  17     1931.38     1780.91     32.22 o 
   7   3  17      831.97      832.57     22.71 o 
   8   3  17      458.33      444.75     18.27 o 
   9   3  17      270.55      275.96     14.95 o 
  10   3  17      110.10       76.45     10.28 o 
  11   3  17      803.47      728.06     25.24 o 
  12   3  17      859.93      794.22     26.76 o 
  13   3  17       47.87       42.83     10.95 o 
  14   3  17       20.96       11.22      9.37 o 
  15   3  17      646.60      641.23     22.28 o 
  16   3  17     1424.79     1428.72     29.46 o 
  17   3  17      271.54      328.33     15.94 o 
  18   3  17      153.21      151.73     11.58 o 
  19   3  17      142.61      117.66     10.94 o 
  20   3  17       16.36       26.01      6.90 o 
  21   3  17       99.62      130.97     11.90 o 
   0   4  17        1.90      -10.13     12.06 o 
   1   4  17     1155.21     1137.01     34.68 o 
   2   4  17     1479.29     1376.75     38.45 o 
   3   4  17     4126.53     3934.23     58.28 o 
   4   4  17      768.69      799.15     19.98 o 
   5   4  17      322.05      317.07     13.64 o 
   6   4  17       64.97       48.19      7.59 o 
   7   4  17        6.46       -8.30      8.30 o 
   8   4  17       17.11       11.33      7.17 o 
   9   4  17       17.18       25.25      7.36 o 
  10   4  17      949.57      861.08     25.79 o 
  11   4  17     4271.37     4231.39     76.27 o 
  12   4  17       18.75       16.18      8.27 o 
  13   4  17     1073.57      914.11     26.53 o 
  14   4  17      144.20      144.21     12.68 o 
  15   4  17     1099.17     1059.31     27.21 o 
  16   4  17       12.44        0.35      7.74 o 
  17   4  17      309.53      307.94     15.57 o 
  18   4  17       47.41       48.64      9.02 o 
  19   4  17      127.20      140.17     10.91 o 
  20   4  17       23.70       35.51      8.19 o 
  21   4  17       29.88       22.06     13.33 o 
   1   5  17     3551.63     3050.70     51.10 o 
   2   5  17        5.63       25.56      7.06 o 
   3   5  17      345.80      315.80     17.48 o 
   4   5  17       79.85       50.28      9.59 o 
   5   5  17      478.16      447.16     19.61 o 
   6   5  17     1019.30      993.35     28.77 o 
   7   5  17      353.90      309.38     15.76 o 
   8   5  17      113.85      134.77     11.40 o 
   9   5  17        0.17        6.37      7.66 o 
  10   5  17     1285.47     1252.20     30.73 o 
  11   5  17      111.26      148.24     14.37 o 
  12   5  17     1717.98     1726.68     41.63 o 
  13   5  17      580.24      558.95     22.22 o 
  14   5  17      101.67       88.60     11.14 o 
  15   5  17      780.23      765.48     24.01 o 
  16   5  17      126.52      137.61     14.93 o 
  17   5  17      125.70      141.85     12.65 o 
  18   5  17      703.04      706.44     26.24 o 
  19   5  17      277.59      256.51     22.25 o 
  20   5  17       52.18       52.42     20.45 o 
   0   6  17     2110.53     2117.17     56.52 o 
   1   6  17     2069.45     1908.85     37.75 o 
   2   6  17       13.42        3.39      8.64 o 
   3   6  17       65.02       49.88      8.77 o 
   4   6  17     1524.32     1464.08     35.63 o 
   5   6  17       12.35       12.83      8.47 o 
   6   6  17       37.52       22.32      8.40 o 
   7   6  17     1013.24      926.32     30.38 o 
   8   6  17      325.68      351.26     15.73 o 
   9   6  17      357.64      384.36     17.77 o 
  10   6  17       36.16       32.21      8.36 o 
  11   6  17     2323.03     2196.17     38.49 o 
  12   6  17      326.01      318.89     16.87 o 
  13   6  17        0.44       -0.40      9.12 o 
  14   6  17      660.99      690.36     24.81 o 
  15   6  17      245.28      250.20     17.07 o 
  16   6  17      348.69      371.74     20.93 o 
  17   6  17      327.58      319.54     14.67 o 
  18   6  17      291.37      346.49     17.64 o 
  19   6  17       26.45       24.49      6.85 o 
   1   7  17       41.60       20.42      8.78 o 
   2   7  17      954.99      961.60     29.14 o 
   3   7  17     3053.75     2904.51     48.30 o 
   4   7  17       23.62       16.39      8.66 o 
   5   7  17      221.91      231.38     16.89 o 
   6   7  17       95.90      116.68     14.54 o 
   7   7  17      429.89      393.30     21.10 o 
   8   7  17       31.69       10.36      9.31 o 
   9   7  17       29.88       35.71      8.35 o 
  10   7  17       13.38        4.89      7.60 o 
  11   7  17        6.91       13.50      9.00 o 
  12   7  17        3.21        3.02     10.59 o 
  13   7  17        5.12        1.58     10.34 o 
  14   7  17       40.43       74.92     13.77 o 
  15   7  17       98.61       94.51     10.68 o 
  16   7  17        1.69       11.39      7.75 o 
  17   7  17       28.38       15.53      5.92 o 
  18   7  17       40.88       41.53      8.42 o 
   0   8  17     3403.13     3393.69     74.33 o 
   1   8  17       10.07        2.77      8.64 o 
   2   8  17       15.23       27.77     10.32 o 
   3   8  17     3000.73     2993.92     48.80 o 
   4   8  17      557.80      596.76     21.61 o 
   5   8  17      845.19      860.04     26.39 o 
   6   8  17       38.69       33.12     10.03 o 
   7   8  17      222.28      262.27     17.37 o 
   8   8  17       35.08       15.89      9.35 o 
   9   8  17      309.09      308.66     16.42 o 
  10   8  17      568.06      527.26     19.07 o 
  11   8  17      296.24      333.76     16.24 o 
  12   8  17       80.02       96.04     14.72 o 
  13   8  17        0.11       -7.16     10.00 o 
  14   8  17        0.10       -0.28      9.68 o 
  15   8  17     1677.08     1707.08     34.60 o 
  16   8  17        0.21        0.13      7.81 o 
  17   8  17       63.62       29.39     12.81 o 
   1   9  17       21.07       27.47      8.36 o 
   2   9  17      510.25      541.43     21.85 o 
   3   9  17      212.14      186.20     14.69 o 
   4   9  17       88.05       84.14     10.57 o 
   5   9  17      232.58      275.40     14.93 o 
   6   9  17        1.23       21.82     10.96 o 
   7   9  17      372.53      407.21     20.06 o 
   8   9  17       14.64       14.47      8.65 o 
   9   9  17       68.16       62.86     10.69 o 
  10   9  17       33.67       29.12      7.80 o 
  11   9  17        1.42       12.17      6.91 o 
  12   9  17      793.29      834.48     29.84 o 
  13   9  17      138.17      126.86     11.18 o 
  14   9  17        7.86        7.13      9.68 o 
  15   9  17      175.43      185.03     12.65 o 
   0  10  17      101.88      122.33     18.69 o 
   1  10  17      209.27      207.34     13.96 o 
   2  10  17      680.33      724.35     25.49 o 
   3  10  17      145.12      144.19     12.95 o 
   4  10  17       37.86       49.94      8.84 o 
   5  10  17      520.47      555.12     21.75 o 
   6  10  17       71.88       92.82     13.35 o 
   7  10  17      253.72      282.34     21.29 o 
   8  10  17        0.60       -4.98      9.26 o 
   9  10  17       15.57       27.50      7.49 o 
  10  10  17       13.30       14.02      6.06 o 
  11  10  17        0.79       -6.15      6.15 o 
  12  10  17       38.17       54.36      8.32 o 
  13  10  17        8.14       13.74      9.61 o 
   1  11  17       19.23       27.17      7.55 o 
   2  11  17      271.41      287.72     15.48 o 
   3  11  17       95.25       97.92     10.17 o 
   4  11  17       53.82       45.53      8.44 o 
   5  11  17      382.39      407.43     21.85 o 
   6  11  17       24.46       26.18      7.51 o 
   7  11  17        1.34       -2.25      6.41 o 
   8  11  17      132.99      131.00      8.81 o 
   9  11  17        4.92        6.17      5.46 o 
  10  11  17       54.90       46.38      7.96 o 
  11  11  17      313.54      328.15     21.02 o 
   0  12  17       27.81       53.11      9.89 o 
   1  12  17        0.52        1.22      7.18 o 
   2  12  17       98.88       81.25      9.02 o 
   3  12  17      159.31      168.33     10.02 o 
   4  12  17       52.50       48.44      7.53 o 
   5  12  17      288.16      334.76     16.08 o 
   6  12  17       28.45       36.96      6.84 o 
   7  12  17      211.07      193.05     13.52 o 
   0   0  18     7802.01     7350.93    211.58 o 
   1   0  18     4788.52     4473.62    109.50 o 
   2   0  18     1937.39     1991.15    126.67 o 
   3   0  18       15.68       25.85     18.64 o 
   4   0  18     1821.29     1708.98     67.05 o 
   5   0  18       14.72       10.07      9.57 o 
   6   0  18     3368.77     3023.62     55.23 o 
   7   0  18      124.79       76.58     11.46 o 
   8   0  18      467.95      475.91     23.74 o 
   9   0  18     1994.55     1676.82     75.67 o 
  10   0  18       60.03       75.92     13.85 o 
  11   0  18      106.39       55.34     15.59 o 
  12   0  18      189.68      124.39     19.36 o 
  13   0  18     1055.26      988.02     39.79 o 
  14   0  18     1267.79     1065.12     40.72 o 
  15   0  18      263.18      296.62     22.40 o 
  16   0  18      247.80      257.82     20.00 o 
  17   0  18        2.72       13.09     12.37 o 
  18   0  18      264.83      305.14     19.48 o 
  19   0  18      204.89      227.36     20.13 o 
  20   0  18        1.77        2.40     12.87 o 
  21   0  18        0.95       -6.56      7.33 o 
   1   1  18     1320.62     1249.07     31.48 o 
   2   1  18     5032.17     4936.52     81.42 o 
   3   1  18      833.47      796.99     31.71 o 
   4   1  18      695.21      649.38     42.35 o 
   5   1  18     1800.22     1825.84     37.59 o 
   6   1  18     4360.44     3976.14     46.26 o 
   7   1  18     3249.78     3180.51     45.66 o 
   8   1  18       20.81       32.67      7.11 o 
   9   1  18        0.01       -4.72      7.02 o 
  10   1  18      158.23      145.81     11.23 o 
  11   1  18     1335.60     1239.35     32.93 o 
  12   1  18      385.31      350.64     18.24 o 
  13   1  18       90.49       62.17     10.29 o 
  14   1  18        6.58       15.36      9.49 o 
  15   1  18      647.41      640.70     22.19 o 
  16   1  18      482.80      541.04     19.75 o 
  17   1  18     1026.67     1040.16     26.14 o 
  18   1  18      587.55      682.93     20.01 o 
  19   1  18      168.20      211.91     12.40 o 
  20   1  18      143.80      156.97      8.86 o 
  21   1  18       90.36      112.50      9.63 o 
   0   2  18     1515.94     1415.15     47.85 o 
   1   2  18      142.22      147.74     13.11 o 
   2   2  18       17.28       24.88      8.74 o 
   3   2  18     1850.90     1883.24     49.39 o 
   4   2  18       11.67       10.35      6.72 o 
   5   2  18     1284.70     1225.82     21.02 o 
   6   2  18      230.52      181.79     10.33 o 
   7   2  18      219.35      227.07     12.78 o 
   8   2  18     2939.38     2833.68     43.62 o 
   9   2  18     1725.68     1608.98     34.70 o 
  10   2  18      134.03      114.30     11.72 o 
  11   2  18        2.81       -1.02      8.62 o 
  12   2  18        1.77       10.51      9.04 o 
  13   2  18     1033.66     1010.55     29.90 o 
  14   2  18      343.72      338.21     16.91 o 
  15   2  18      132.74      121.13     12.72 o 
  16   2  18       31.25       14.33      8.83 o 
  17   2  18        0.35       -3.11      8.41 o 
  18   2  18        0.19        1.14      7.35 o 
  19   2  18       39.21       38.30      8.23 o 
  20   2  18       33.06       34.05      7.31 o 
  21   2  18      335.61      451.80     23.44 o 
   1   3  18     6376.67     5886.53     77.04 o 
   2   3  18     1100.99     1022.55     24.75 o 
   3   3  18     2891.00     2878.01     37.05 o 
   4   3  18     4066.13     3890.61     51.09 o 
   5   3  18       90.06       82.37      8.97 o 
   6   3  18      445.61      426.78     16.75 o 
   7   3  18       27.20       30.20      7.54 o 
   8   3  18        1.10       -7.17      7.17 o 
   9   3  18       92.91       75.40      9.55 o 
  10   3  18      658.21      548.84     24.24 o 
  11   3  18       11.89       30.84     10.16 o 
  12   3  18      464.24      405.10     23.05 o 
  13   3  18     2771.86     2755.66     49.96 o 
  14   3  18       40.38       22.80      8.49 o 
  15   3  18       22.70        8.93      8.33 o 
  16   3  18      167.99      171.85     11.87 o 
  17   3  18      943.78     1035.03     26.49 o 
  18   3  18      255.66      253.89     13.37 o 
  19   3  18      444.72      537.51     18.04 o 
  20   3  18      511.17      635.47     21.83 o 
   0   4  18     3167.55     2938.37     75.98 o 
   1   4  18     1165.10     1058.21     34.56 o 
   2   4  18       33.19       18.26     10.14 o 
   3   4  18      491.80      487.95     19.93 o 
   4   4  18      701.10      666.19     21.95 o 
   5   4  18     1270.11     1200.55     29.49 o 
   6   4  18       50.64       46.51      8.05 o 
   7   4  18      772.60      688.81     22.87 o 
   8   4  18       93.54       96.61     10.71 o 
   9   4  18       89.79       84.83     11.02 o 
  10   4  18      330.73      336.49     18.14 o 
  11   4  18       13.82       25.95     10.10 o 
  12   4  18      159.89      144.39     11.52 o 
  13   4  18       16.12       20.08      9.28 o 
  14   4  18      532.54      487.51     19.10 o 
  15   4  18       75.92       78.08      9.18 o 
  16   4  18      113.56      111.27      9.82 o 
  17   4  18       31.51       34.26      7.97 o 
  18   4  18        2.52        1.18      6.93 o 
  19   4  18       33.95       55.26      7.15 o 
  20   4  18      120.65      117.23     21.07 o 
   1   5  18     2129.23     2005.63     44.94 o 
   2   5  18     2709.33     2648.67     54.35 o 
   3   5  18      533.84      506.57     22.81 o 
   4   5  18      216.59      243.82     16.11 o 
   5   5  18      365.99      335.45     17.36 o 
   6   5  18      557.88      503.14     19.67 o 
   7   5  18      211.89      179.52     13.52 o 
   8   5  18        1.66       14.33      9.71 o 
   9   5  18        1.21        9.92     11.37 o 
  10   5  18     1060.93     1063.45     32.64 o 
  11   5  18      131.55      111.60     13.89 o 
  12   5  18      645.54      557.56     25.72 o 
  13   5  18      728.64      774.54     27.58 o 
  14   5  18        2.87       -4.68      8.88 o 
  15   5  18      610.01      648.85     24.10 o 
  16   5  18       48.55       40.00      8.28 o 
  17   5  18       15.88       31.62      9.34 o 
  18   5  18      140.63      121.28     11.48 o 
  19   5  18        2.06        4.79      7.39 o 
   0   6  18    13926.59    13541.19    220.03 o 
   1   6  18       19.27       15.48      8.54 o 
   2   6  18       83.71       53.68     10.34 o 
   3   6  18     4788.75     4576.99     74.40 o 
   4   6  18       44.44       36.99      9.32 o 
   5   6  18        1.46       -7.53      9.45 o 
   6   6  18     1611.17     1491.26     39.21 o 
   7   6  18      135.73      128.23     12.54 o 
   8   6  18        4.15       15.81      8.37 o 
   9   6  18     2474.48     2446.02     46.50 o 
  10   6  18       41.58       52.26      9.60 o 
  11   6  18     1050.59      982.26     30.89 o 
  12   6  18        5.39       11.27      9.20 o 
  13   6  18      265.58      285.35     18.53 o 
  14   6  18      186.99      173.73     19.30 o 
  15   6  18       97.95      116.33     18.34 o 
  16   6  18        2.73        4.99      8.38 o 
  17   6  18        3.17       10.99      8.72 o 
  18   6  18       61.31       86.26      9.43 o 
   1   7  18     1396.84     1325.03     31.84 o 
   2   7  18      555.89      561.89     25.87 o 
   3   7  18        0.01       10.98     11.01 o 
   4   7  18      786.36      791.12     28.59 o 
   5   7  18      353.25      321.94     20.76 o 
   6   7  18       29.73       35.58     11.76 o 
   7   7  18       77.32       97.23     12.13 o 
   8   7  18       24.85       15.09     10.71 o 
   9   7  18      109.80      109.49     11.84 o 
  10   7  18       99.42       84.88     11.50 o 
  11   7  18        3.21        4.00      9.44 o 
  12   7  18      717.53      692.86     26.99 o 
  13   7  18      516.62      540.25     26.44 o 
  14   7  18      347.47      424.49     19.44 o 
  15   7  18      394.40      386.94     17.00 o 
  16   7  18      206.12      207.11     10.30 o 
  17   7  18        0.35       13.60      7.97 o 
   0   8  18      223.31      227.59     20.03 o 
   1   8  18      237.78      248.39     14.56 o 
   2   8  18     1234.95     1231.90     35.55 o 
   3   8  18      194.48      191.10     14.35 o 
   4   8  18     1446.53     1531.38     35.70 o 
   5   8  18       99.37      101.83     12.40 o 
   6   8  18      536.57      580.04     26.87 o 
   7   8  18      506.86      529.87     23.08 o 
   8   8  18      152.30      125.24     12.66 o 
   9   8  18      190.02      253.36     14.59 o 
  10   8  18      286.89      265.70     14.75 o 
  11   8  18      186.15      216.53     14.18 o 
  12   8  18       63.04       65.01     15.66 o 
  13   8  18      300.38      316.32     19.12 o 
  14   8  18        4.32       11.61      7.70 o 
  15   8  18       22.18       24.73      6.72 o 
  16   8  18       26.25       26.88      7.59 o 
   1   9  18     1321.17     1346.99     30.65 o 
   2   9  18      286.29      312.66     18.50 o 
   3   9  18       75.90       53.35     10.24 o 
   4   9  18       41.92       29.30      8.44 o 
   5   9  18      118.80      122.65     11.26 o 
   6   9  18        1.36       10.22      9.52 o 
   7   9  18      135.36      124.53     12.34 o 
   8   9  18       82.34       78.91     10.21 o 
   9   9  18       92.99       79.34      9.12 o 
  10   9  18      348.14      347.73     14.78 o 
  11   9  18      105.96       98.21     10.78 o 
  12   9  18       15.07       15.68      9.48 o 
  13   9  18       91.92       98.03      8.44 o 
  14   9  18       97.54       89.96      9.23 o 
   0  10  18      273.09      345.12     42.23 o 
   1  10  18      598.37      636.43     23.66 o 
   2  10  18        6.17       -8.09      9.93 o 
   3  10  18       73.85       63.82     10.28 o 
   4  10  18      248.41      270.16     15.57 o 
   5  10  18      310.89      371.96     19.01 o 
   6  10  18        3.85        5.38      9.07 o 
   7  10  18       50.70       58.43      9.69 o 
   8  10  18        7.25        1.04      7.63 o 
   9  10  18       28.75       36.84      6.85 o 
  10  10  18        0.69       -5.30      5.30 o 
  11  10  18      311.59      326.81     14.13 o 
  12  10  18        0.02       -6.86      8.00 o 
   1  11  18        1.12        3.04      7.13 o 
   2  11  18      116.60      142.13     10.97 o 
   3  11  18      673.33      682.72     20.43 o 
   4  11  18       28.60       41.43      6.86 o 
   5  11  18        2.00        0.44      7.45 o 
   6  11  18        5.06        1.45      6.08 o 
   7  11  18      156.64      175.27     10.34 o 
   8  11  18        1.61        2.78      5.93 o 
   9  11  18       25.26       13.85      9.04 o 
   0  12  18      357.73      359.98     22.57 o 
   1  12  18     1316.53     1370.18     30.71 o 
   2  12  18      616.34      573.56     25.27 o 
   3  12  18       57.22       66.73      9.18 o 
   4  12  18      374.19      389.01     18.01 o 
   1   1  19     2115.12     2010.80     28.92 o 
   2   1  19      668.16      596.51     17.24 o 
   3   1  19     5140.24     4883.73     70.91 o 
   4   1  19     8237.83     7527.84     89.89 o 
   5   1  19     1020.60      959.71     26.08 o 
   6   1  19     4301.80     3933.14     44.69 o 
   7   1  19       38.43       41.01      7.32 o 
   8   1  19        2.50       10.25      7.42 o 
   9   1  19      780.86      617.66     19.23 o 
  10   1  19        4.33        7.65      8.07 o 
  11   1  19     1850.80     1546.58     36.61 o 
  12   1  19        0.74        0.12      8.53 o 
  13   1  19      733.59      595.64     23.49 o 
  14   1  19       18.44       34.17      8.94 o 
  15   1  19      172.48      139.40     12.08 o 
  16   1  19      994.98     1068.24     26.49 o 
  17   1  19       11.36       10.34      7.52 o 
  18   1  19      290.04      269.20     12.45 o 
  19   1  19      272.71      326.73     12.46 o 
  20   1  19        7.25        3.61      5.76 o 
   0   2  19     1195.28     1065.47     34.41 o 
   1   2  19     7967.02     7633.97     76.99 o 
   2   2  19      150.61      160.72     11.11 o 
   3   2  19     2017.35     1930.73     39.68 o 
   4   2  19     1352.19     1257.51     28.17 o 
   5   2  19        0.10       -0.58      6.51 o 
   6   2  19     5166.00     4718.35     54.97 o 
   7   2  19       73.02      121.65      9.48 o 
   8   2  19       22.96       19.98      6.73 o 
   9   2  19      150.57      131.88     11.47 o 
  10   2  19      138.23      116.52     12.02 o 
  11   2  19        3.91       -8.56      9.35 o 
  12   2  19       39.26       44.51     10.52 o 
  13   2  19      175.74      193.07     12.89 o 
  14   2  19        6.20       15.71      9.74 o 
  15   2  19        7.91       -3.17      8.52 o 
  16   2  19      178.60      210.23     12.39 o 
  17   2  19      131.42      117.31      9.83 o 
  18   2  19      314.75      335.76     13.60 o 
  19   2  19       12.18       12.73      6.15 o 
  20   2  19      401.46      412.94     13.64 o 
   1   3  19      210.08      224.12     17.23 o 
   2   3  19       62.54       76.39     17.63 o 
   3   3  19     1387.82     1300.06     32.27 o 
   4   3  19        2.57       21.10      8.20 o 
   5   3  19     2693.94     2619.78     45.58 o 
   6   3  19      332.08      316.96     14.86 o 
   7   3  19      265.25      304.66     13.74 o 
   8   3  19       14.49        7.19      8.12 o 
   9   3  19      827.73      826.62     26.73 o 
  10   3  19     1985.69     1935.09     44.47 o 
  11   3  19      373.49      346.62     17.94 o 
  12   3  19     2867.85     2837.43     46.55 o 
  13   3  19      524.52      518.05     18.63 o 
  14   3  19       93.13       69.61      9.86 o 
  15   3  19        9.75        8.32      7.95 o 
  16   3  19       40.15       57.73      8.47 o 
  17   3  19       83.66      101.13      8.92 o 
  18   3  19       43.22       32.57      7.04 o 
  19   3  19      214.08      259.12     12.99 o 
  20   3  19       46.61       44.90     14.94 o 
   0   4  19     2406.41     2534.79     71.39 o 
   1   4  19     1145.78     1058.61     35.60 o 
   2   4  19    16196.52    14545.50    163.49 o 
   3   4  19     4696.64     4412.81     68.95 o 
   4   4  19     1715.06     1687.99     41.13 o 
   5   4  19      718.08      709.83     24.62 o 
   6   4  19        4.23        8.27      9.13 o 
   7   4  19       26.35       47.25     10.00 o 
   8   4  19     2497.52     2416.13     42.96 o 
   9   4  19      129.22      120.21     12.68 o 
  10   4  19     1331.77     1300.93     33.21 o 
  11   4  19       30.09       19.47      9.03 o 
  12   4  19      230.57      165.91     13.29 o 
  13   4  19      371.50      346.99     18.61 o 
  14   4  19        7.98        3.12      7.91 o 
  15   4  19        6.91        2.53      8.11 o 
  16   4  19      341.61      337.98     13.07 o 
  17   4  19       33.25       26.20      7.91 o 
  18   4  19      144.72      133.65      9.97 o 
  19   4  19        4.59        7.74      7.59 o 
   1   5  19      332.53      313.12     20.97 o 
   2   5  19       21.31       41.69     12.65 o 
   3   5  19     4714.68     4815.31     79.59 o 
   4   5  19      671.69      622.67     25.34 o 
   5   5  19        3.10        6.29      9.37 o 
   6   5  19      130.92      144.94     15.42 o 
   7   5  19      624.25      552.24     22.04 o 
   8   5  19       14.32       -4.71      8.84 o 
   9   5  19      135.87      142.78     14.16 o 
  10   5  19      153.74      131.57     13.34 o 
  11   5  19       12.96       17.83     10.76 o 
  12   5  19       49.46       34.48     11.63 o 
  13   5  19      748.35      734.48     26.25 o 
  14   5  19       93.44      117.56     10.90 o 
  15   5  19      283.22      273.99     15.15 o 
  16   5  19        1.70        5.01      8.09 o 
  17   5  19       31.90       42.08      9.74 o 
  18   5  19        4.75        2.67      6.61 o 
   0   6  19      532.33      468.14     31.66 o 
   1   6  19      325.84      363.77     22.80 o 
   2   6  19     1238.18     1230.76     35.84 o 
   3   6  19     2117.23     2080.24     46.67 o 
   4   6  19        2.19       -1.36      8.51 o 
   5   6  19     1043.27      981.69     29.02 o 
   6   6  19      165.26      149.70     12.91 o 
   7   6  19        5.16       11.22      8.40 o 
   8   6  19        0.17        9.30      8.69 o 
   9   6  19      668.00      644.35     25.23 o 
  10   6  19      151.97      157.95     14.26 o 
  11   6  19       20.46       28.64     10.77 o 
  12   6  19       28.94       32.85      8.84 o 
  13   6  19        3.84       13.66      9.58 o 
  14   6  19      585.06      674.68     22.35 o 
  15   6  19      359.02      377.21     16.12 o 
  16   6  19        1.09        0.36      8.38 o 
  17   6  19      162.50      150.58     17.82 o 
   1   7  19      395.41      386.65     18.94 o 
   2   7  19      358.43      319.49     17.73 o 
   3   7  19      469.65      502.30     19.79 o 
   4   7  19     2185.96     2191.74     40.68 o 
   5   7  19       95.45       67.78     10.28 o 
   6   7  19      175.37      173.33     13.35 o 
   7   7  19        0.25       -8.67      8.67 o 
   8   7  19     1655.89     1683.47     36.94 o 
   9   7  19      326.57      309.55     17.82 o 
  10   7  19      505.72      583.39     22.98 o 
  11   7  19        2.09       11.28     10.92 o 
  12   7  19      167.07      171.74     13.96 o 
  13   7  19     1955.24     1962.71     46.95 o 
  14   7  19      116.19      133.44     11.75 o 
  15   7  19      141.48      146.97     10.12 o 
  16   7  19       56.73       57.97      9.83 o 
   0   8  19      130.92      146.45     19.35 o 
   1   8  19      546.74      598.35     22.44 o 
   2   8  19     4381.20     4340.90     68.17 o 
   3   8  19      189.95      202.49     13.61 o 
   4   8  19       17.59       15.52      8.25 o 
   5   8  19      190.65      213.28     14.19 o 
   6   8  19       48.40       46.55      9.49 o 
   7   8  19        0.01        4.18      8.01 o 
   8   8  19       67.34       74.65     10.17 o 
   9   8  19        4.05       -0.39      9.99 o 
  10   8  19       51.68       69.74      9.47 o 
  11   8  19        1.50       12.32      9.53 o 
  12   8  19      115.15       94.80     12.86 o 
  13   8  19      256.90      256.13     16.17 o 
  14   8  19       52.44       39.25      6.78 o 
  15   8  19      100.21      106.04      8.30 o 
   1   9  19       28.81       37.60      9.42 o 
   2   9  19      181.49      201.49     16.36 o 
   3   9  19     1140.90     1300.22     30.93 o 
   4   9  19       41.86       43.05      8.61 o 
   5   9  19      478.56      528.83     21.54 o 
   6   9  19       61.12       81.53     10.02 o 
   7   9  19      499.89      476.56     18.22 o 
   8   9  19       29.15       39.86      8.91 o 
   9   9  19      260.64      274.43     14.53 o 
  10   9  19       27.85       20.84      7.18 o 
  11   9  19      203.90      214.28     13.26 o 
  12   9  19      117.02      107.77      9.57 o 
  13   9  19      157.97      174.19     11.61 o 
   0  10  19      383.08      385.05     31.53 o 
   1  10  19     2266.14     2327.49     54.31 o 
   2  10  19      394.18      427.71     19.92 o 
   3  10  19     1070.42     1215.06     35.59 o 
   4  10  19      169.00      190.35     11.77 o 
   5  10  19      207.79      217.77     15.00 o 
   6  10  19     2196.35     2458.74     56.46 o 
   7  10  19       17.22       20.81      6.89 o 
   8  10  19       11.95        5.14      5.67 o 
   9  10  19      291.66      350.58     12.44 o 
  10  10  19        0.58       -7.61      7.61 o 
  11  10  19       54.17       47.52     10.81 o 
   1  11  19      149.11      121.78     10.10 o 
   2  11  19        6.23       10.51      6.09 o 
   3  11  19      270.77      299.68     13.43 o 
   4  11  19      327.95      330.94     14.87 o 
   5  11  19       23.70       25.85      5.96 o 
   6  11  19        1.15       14.83      6.05 o 
   7  11  19       20.69       30.24      6.80 o 
   0   0  20     2057.69     2100.95     79.38 o 
   1   0  20    20967.41    19289.93    333.53 o 
   2   0  20       21.59       13.98      9.39 o 
   3   0  20      736.51      738.56     32.65 o 
   4   0  20      849.28      841.81     35.14 o 
   5   0  20    11203.76    10333.31    179.09 o 
   6   0  20     2106.56     1898.28     46.64 o 
   7   0  20       55.70       67.25     12.35 o 
   8   0  20      450.29      440.83     27.05 o 
   9   0  20       28.00       18.77     10.40 o 
  10   0  20      367.57      355.52     24.54 o 
  11   0  20      686.06      621.88     35.39 o 
  12   0  20       32.25       40.66     14.53 o 
  13   0  20     2884.97     2845.21     77.03 o 
  14   0  20       41.87       36.67     12.75 o 
  15   0  20     2156.40     2464.54     58.15 o 
  16   0  20      664.99      761.33     30.69 o 
  17   0  20     3032.42     3381.74     62.67 o 
  18   0  20      659.82      799.20     26.72 o 
  19   0  20       71.84      104.30     14.81 o 
   1   1  20     4216.60     3994.48     67.39 o 
   2   1  20     1028.38      972.18     25.00 o 
   3   1  20     3075.38     2949.60     56.55 o 
   4   1  20       31.76       25.87      7.81 o 
   5   1  20       13.89       -1.20      7.90 o 
   6   1  20        1.81       -2.18      6.51 o 
   7   1  20      265.89      269.04     13.00 o 
   8   1  20      240.62      250.21     12.83 o 
   9   1  20     1610.02     1376.56     29.91 o 
  10   1  20      671.70      591.48     23.02 o 
  11   1  20        4.98       -0.06      8.91 o 
  12   1  20      296.54      272.99     17.64 o 
  13   1  20       12.63        6.11      8.56 o 
  14   1  20       99.97       97.42     10.59 o 
  15   1  20      173.25      179.20     12.70 o 
  16   1  20      322.98      346.83     15.03 o 
  17   1  20      378.82      389.53     16.60 o 
  18   1  20       42.52       37.12      6.28 o 
  19   1  20       21.27       35.95      6.22 o 
   0   2  20     8792.60     8146.06    142.63 o 
   1   2  20     1998.34     1835.64     39.25 o 
   2   2  20     4719.65     4445.57     64.02 o 
   3   2  20      596.69      544.00     21.22 o 
   4   2  20     1810.10     1797.23     36.16 o 
   5   2  20      538.22      515.47     18.45 o 
   6   2  20     1486.86     1324.43     27.62 o 
   7   2  20       60.53       62.74      8.17 o 
   8   2  20      315.70      285.31     14.15 o 
   9   2  20        5.25        4.79      8.48 o 
  10   2  20      104.77       80.84     10.78 o 
  11   2  20      172.82      153.37     13.17 o 
  12   2  20      637.59      535.41     19.26 o 
  13   2  20       79.53      101.26     10.97 o 
  14   2  20      402.25      375.61     18.03 o 
  15   2  20      209.84      220.86     13.31 o 
  16   2  20      163.20      162.18     10.71 o 
  17   2  20       47.48       62.36      7.86 o 
  18   2  20       59.60       48.02      9.52 o 
  19   2  20      206.75      237.77     14.47 o 
   1   3  20     1299.82     1227.92     34.87 o 
   2   3  20     2498.80     2434.81     49.91 o 
   3   3  20       73.72       74.98      9.97 o 
   4   3  20      178.27      186.07     12.94 o 
   5   3  20      738.01      685.67     22.43 o 
   6   3  20       60.92       56.10      8.81 o 
   7   3  20      416.13      453.92     16.43 o 
   8   3  20      510.93      464.96     17.79 o 
   9   3  20     1777.51     1536.42     33.72 o 
  10   3  20      361.61      326.90     16.31 o 
  11   3  20      626.59      603.97     23.85 o 
  12   3  20       33.81       28.64      8.39 o 
  13   3  20       10.68       16.52      8.10 o 
  14   3  20     1159.65     1094.30     28.80 o 
  15   3  20        3.11       -1.50      8.06 o 
  16   3  20        5.51       -6.83      6.83 o 
  17   3  20      699.24      733.47     18.37 o 
  18   3  20      256.60      275.68     14.52 o 
  19   3  20      629.58      720.50     30.02 o 
   0   4  20      938.40      853.64     41.22 o 
   1   4  20     3234.56     3134.16     63.54 o 
   2   4  20      455.71      406.79     22.91 o 
   3   4  20     1036.41      984.75     37.96 o 
   4   4  20      278.03      250.98     17.09 o 
   5   4  20      886.04      790.82     26.07 o 
   6   4  20      716.58      617.69     24.98 o 
   7   4  20      411.87      365.64     16.90 o 
   8   4  20       16.28       15.22      8.81 o 
   9   4  20       55.85       55.92      9.66 o 
  10   4  20      217.84      188.74     13.85 o 
  11   4  20      479.98      463.44     18.95 o 
  12   4  20       80.91       72.39      9.11 o 
  13   4  20      420.35      388.91     16.12 o 
  14   4  20       20.61       28.46      8.09 o 
  15   4  20      903.52      975.73     22.69 o 
  16   4  20       12.72        8.64      5.85 o 
  17   4  20       81.75      103.31      7.85 o 
  18   4  20       88.61       81.55     10.79 o 
   1   5  20      155.81      146.97     16.20 o 
   2   5  20     1486.13     1381.02     41.65 o 
   3   5  20        6.15        7.51      9.92 o 
   4   5  20        0.56        6.45     11.28 o 
   5   5  20      798.31      904.80     30.41 o 
   6   5  20     2256.48     2291.59     48.04 o 
   7   5  20      170.98      182.05     13.71 o 
   8   5  20     1295.19     1213.67     29.20 o 
   9   5  20        1.40        1.45      8.88 o 
  10   5  20       14.18       31.77      9.99 o 
  11   5  20      629.97      637.91     22.42 o 
  12   5  20      371.92      338.52     15.64 o 
  13   5  20      155.69      188.87     12.42 o 
  14   5  20       87.27       65.32      9.63 o 
  15   5  20        7.26       12.27      7.27 o 
  16   5  20        1.68       14.59      6.58 o 
  17   5  20       16.69       24.36      8.03 o 
   0   6  20     2043.23     2319.43     71.82 o 
   1   6  20      922.09      886.21     33.41 o 
   2   6  20     9717.65     9608.00    113.25 o 
   3   6  20     1190.34     1191.17     34.57 o 
   4   6  20     2852.01     2968.61     50.87 o 
   5   6  20       21.75       17.83      9.62 o 
   6   6  20     1765.24     1733.70     45.34 o 
   7   6  20       26.74       38.00     10.22 o 
   8   6  20      135.58      139.72     13.24 o 
   9   6  20      882.85      925.56     29.32 o 
  10   6  20       31.46       28.32      9.41 o 
  11   6  20      954.09      993.19     32.45 o 
  12   6  20       27.43       19.02      7.71 o 
  13   6  20       79.07       91.19     10.52 o 
  14   6  20        5.14        1.44      7.04 o 
  15   6  20      132.38      126.19     13.94 o 
  16   6  20       62.73       42.34     12.19 o 
   1   7  20      318.73      328.98     21.09 o 
   2   7  20      416.61      400.59     18.78 o 
   3   7  20      192.16      182.62     14.54 o 
   4   7  20      124.70      157.84     12.07 o 
   5   7  20        0.37        3.78      9.07 o 
   6   7  20        1.31        4.56      9.81 o 
   7   7  20       15.04       22.14      8.63 o 
   8   7  20      419.80      400.21     19.73 o 
   9   7  20        1.25       -0.51     10.29 o 
  10   7  20        4.61        6.62      8.50 o 
  11   7  20       71.96       66.23     11.29 o 
  12   7  20       27.16       35.50      8.85 o 
  13   7  20      197.58      206.10     13.44 o 
  14   7  20      155.04      158.29     13.15 o 
  15   7  20      175.96      182.46     10.77 o 
   0   8  20       84.01       90.14     16.15 o 
   1   8  20     1907.60     2038.99     47.80 o 
   2   8  20       23.32       47.81     10.80 o 
   3   8  20     1494.64     1455.34     32.83 o 
   4   8  20       37.07       50.72      8.63 o 
   5   8  20      910.11      910.46     25.75 o 
   6   8  20       26.80       11.64      9.69 o 
   7   8  20      253.05      273.18     14.83 o 
   8   8  20       77.24       79.32     10.19 o 
   9   8  20       49.09       76.25     10.26 o 
  10   8  20       12.59       29.54      7.96 o 
  11   8  20      253.24      267.27     13.73 o 
  12   8  20        6.57        8.75      7.31 o 
  13   8  20       14.25        6.07      5.69 o 
  14   8  20        1.19        7.38      8.30 o 
   1   9  20      531.30      524.14     23.02 o 
   2   9  20      194.90      208.21     18.89 o 
   3   9  20     1394.25     1412.47     32.68 o 
   4   9  20      193.49      216.45     12.63 o 
   5   9  20      157.36      166.42     15.67 o 
   6   9  20      286.55      339.19     14.99 o 
   7   9  20       27.41       38.43      8.00 o 
   8   9  20      113.20      105.70      9.84 o 
   9   9  20      198.28      211.89     11.87 o 
  10   9  20       46.57       40.81      6.81 o 
  11   9  20      832.64      871.52     25.58 o 
  12   9  20       85.07      103.58     10.83 o 
   0  10  20      525.94      555.12     33.96 o 
   1  10  20       42.70       58.88     10.65 o 
   2  10  20       13.94       25.92      8.13 o 
   3  10  20       50.92       57.19      8.97 o 
   4  10  20        5.63       13.74      6.16 o 
   5  10  20      119.57      129.89      9.86 o 
   6  10  20      195.94      207.22     10.29 o 
   7  10  20        2.31        1.99      7.76 o 
   8  10  20        0.02       11.13      5.65 o 
   9  10  20       17.12       27.57      9.49 o 
   1  11  20       20.19       28.58      8.25 o 
   2  11  20       30.18       53.56     15.72 o 
   3  11  20        0.78        0.57      8.40 o 
   4  11  20        3.33       10.60      6.93 o 
   5  11  20      181.25      196.25     16.49 o 
   1   1  21        2.14        4.36      7.73 o 
   2   1  21      640.11      586.56     20.93 o 
   3   1  21      169.66      180.49     11.62 o 
   4   1  21      737.82      643.62     22.01 o 
   5   1  21      197.25      181.11     12.88 o 
   6   1  21     1211.85     1130.27     26.99 o 
   7   1  21      437.08      375.67     16.03 o 
   8   1  21     1108.08     1125.72     26.73 o 
   9   1  21       56.59       40.66      8.31 o 
  10   1  21       78.25      102.82     12.45 o 
  11   1  21        8.03       10.37      8.97 o 
  12   1  21      317.04      243.62     15.62 o 
  13   1  21      253.05      239.04     13.97 o 
  14   1  21      397.37      389.42     17.26 o 
  15   1  21       56.69       93.29      9.37 o 
  16   1  21      200.08      230.97     12.01 o 
  17   1  21       32.80       51.50      8.30 o 
  18   1  21        0.98        9.90      5.65 o 
   0   2  21     4973.61     4708.05    119.76 o 
   1   2  21     3552.18     3343.32     62.70 o 
   2   2  21     2354.59     2314.68     44.79 o 
   3   2  21     3661.06     3647.23     78.45 o 
   4   2  21      238.56      225.71     14.61 o 
   5   2  21     1614.64     1529.26     35.80 o 
   6   2  21      149.66      128.02     10.46 o 
   7   2  21      326.62      245.00     13.22 o 
   8   2  21      633.21      599.53     19.79 o 
   9   2  21       42.06       21.45      7.62 o 
  10   2  21     1412.51     1337.13     30.84 o 
  11   2  21       98.12       86.14     11.01 o 
  12   2  21        9.18       -0.19      7.75 o 
  13   2  21      329.58      299.69     15.45 o 
  14   2  21        4.12        3.93      7.67 o 
  15   2  21      201.43      244.14     12.00 o 
  16   2  21       12.05       16.29      6.61 o 
  17   2  21      160.28      144.11      9.03 o 
  18   2  21       17.75        2.29      6.28 o 
   1   3  21       13.15       19.45      8.96 o 
   2   3  21     1972.70     1818.22     39.63 o 
   3   3  21      100.90       93.23     11.08 o 
   4   3  21       90.74      103.88     11.78 o 
   5   3  21      345.48      334.00     17.78 o 
   6   3  21       82.20       67.36      9.61 o 
   7   3  21     1051.20     1035.11     25.56 o 
   8   3  21     1037.41      936.27     24.39 o 
   9   3  21     1405.81     1321.69     30.76 o 
  10   3  21      218.30      231.96     14.07 o 
  11   3  21        7.11       12.44      7.91 o 
  12   3  21      502.17      524.27     18.98 o 
  13   3  21      510.56      504.37     20.16 o 
  14   3  21       11.17       22.50      8.76 o 
  15   3  21       20.50       12.03      6.80 o 
  16   3  21      181.89      201.50      9.03 o 
  17   3  21       75.47       70.59      7.19 o 
  18   3  21       67.85       81.02     14.83 o 
   0   4  21      305.49      269.81     26.86 o 
   1   4  21        1.52       11.58     10.45 o 
   2   4  21     3509.47     3343.32     96.78 o 
   3   4  21     3870.77     3655.53     84.10 o 
   4   4  21     1401.79     1350.89     34.01 o 
   5   4  21        3.21        3.74      8.57 o 
   6   4  21      717.03      661.60     23.60 o 
   7   4  21      850.41      829.84     25.92 o 
   8   4  21      108.37      109.86     10.10 o 
   9   4  21      115.64       79.12     10.21 o 
  10   4  21       17.77       11.12      8.10 o 
  11   4  21     1047.28     1003.27     27.33 o 
  12   4  21      957.71      956.77     26.36 o 
  13   4  21      303.48      308.45     12.51 o 
  14   4  21     2214.85     2258.10     37.73 o 
  15   4  21        2.06       10.39      5.89 o 
  16   4  21        1.06        0.21      7.01 o 
  17   4  21       83.18       95.04      9.51 o 
   1   5  21       40.42       79.49     13.47 o 
   2   5  21     1089.44     1174.82     38.15 o 
   3   5  21     2919.08     2880.40     54.20 o 
   4   5  21     1207.62     1167.12     36.48 o 
   5   5  21      308.09      316.40     16.96 o 
   6   5  21        1.77        8.74      8.50 o 
   7   5  21      125.09       99.16     10.93 o 
   8   5  21     2151.08     2191.96     44.77 o 
   9   5  21      251.21      292.65     14.93 o 
  10   5  21      619.02      563.38     19.24 o 
  11   5  21      389.70      372.16     16.30 o 
  12   5  21      348.71      394.79     16.48 o 
  13   5  21       22.35       31.26      8.24 o 
  14   5  21       86.67       88.90     13.89 o 
  15   5  21       58.44       53.32      8.67 o 
  16   5  21        9.57       10.91      9.56 o 
   0   6  21     1694.70     1904.62     60.42 o 
   1   6  21      841.70      869.79     32.20 o 
   2   6  21      523.86      562.25     26.47 o 
   3   6  21      432.67      458.80     21.38 o 
   4   6  21      121.40      129.34     14.97 o 
   5   6  21     1471.41     1487.63     34.38 o 
   6   6  21       31.60       44.07     10.76 o 
   7   6  21     1259.30     1231.32     30.46 o 
   8   6  21      213.40      223.54     12.84 o 
   9   6  21      156.21      188.92     13.28 o 
  10   6  21       99.34       96.08     10.61 o 
  11   6  21       12.22       12.50      8.62 o 
  12   6  21        2.07       14.48      8.44 o 
  13   6  21        5.14        7.33      7.62 o 
  14   6  21       11.27       22.70      6.62 o 
  15   6  21      173.95      236.38     13.46 o 
   1   7  21      602.09      587.93     26.14 o 
   2   7  21       99.13      106.94     13.64 o 
   3   7  21      842.12      895.69     26.16 o 
   4   7  21      185.71      156.54     12.23 o 
   5   7  21      429.67      365.70     15.90 o 
   6   7  21        0.33       -2.78      8.33 o 
   7   7  21       21.26       32.95      8.65 o 
   8   7  21     1778.08     1824.21     35.41 o 
   9   7  21      135.31      141.43     12.00 o 
  10   7  21      157.63      196.53     12.11 o 
  11   7  21       34.81       54.71      8.81 o 
  12   7  21      897.49      875.83     22.35 o 
  13   7  21       70.14       82.53     10.45 o 
  14   7  21       41.40       29.97      8.16 o 
   0   8  21       13.82       33.75     13.69 o 
   1   8  21      305.72      297.04     18.87 o 
   2   8  21     1029.21     1029.48     32.26 o 
   3   8  21      209.93      225.47     15.30 o 
   4   8  21      142.52      162.17     12.18 o 
   5   8  21        3.06       -4.30      8.06 o 
   6   8  21      532.79      557.81     20.32 o 
   7   8  21       97.16       92.37      9.09 o 
   8   8  21        3.37        5.27      7.45 o 
   9   8  21       95.43      115.18     10.26 o 
  10   8  21      138.54      159.65     10.52 o 
  11   8  21       10.30       12.58      7.01 o 
  12   8  21      106.99      113.25     10.34 o 
   1   9  21        0.13       14.43      8.69 o 
   2   9  21      798.14      810.79     25.91 o 
   3   9  21       14.04       21.87      7.70 o 
   4   9  21      105.81      132.50     10.71 o 
   5   9  21      337.67      374.81     14.47 o 
   6   9  21      184.80      177.14     10.53 o 
   7   9  21        5.98        7.49      5.88 o 
   8   9  21        0.10        1.66      6.35 o 
   9   9  21       31.49       32.41      6.51 o 
  10   9  21        1.24       -5.92      5.92 o 
   0  10  21     1163.35      999.28     40.49 o 
   1  10  21      874.14      879.99     24.14 o 
   2  10  21      462.40      472.53     20.58 o 
   3  10  21      914.01      969.96     23.90 o 
   4  10  21      655.02      666.21     22.75 o 
   5  10  21      467.37      454.79     31.23 o 
   6  10  21      189.38      204.16     14.00 o 
   7  10  21      132.12      167.09     20.66 o 
   0   0  22      113.47       86.88     20.71 o 
   1   0  22      768.84      724.16     33.10 o 
   2   0  22       46.61        3.90     12.80 o 
   3   0  22     1487.79     1281.30     43.60 o 
   4   0  22       29.12       20.63     17.67 o 
   5   0  22      223.90      219.45     19.85 o 
   6   0  22      486.28      421.24     25.50 o 
   7   0  22       61.99       72.74     11.48 o 
   8   0  22      955.91      870.88     31.22 o 
   9   0  22      970.04      872.94     34.57 o 
  10   0  22     4227.80     4079.59     92.81 o 
  11   0  22      202.85      206.24     20.80 o 
  12   0  22      354.39      394.79     27.17 o 
  13   0  22        4.79       -3.27     11.20 o 
  14   0  22       26.61        8.14     11.53 o 
  15   0  22      237.57      226.81     16.85 o 
  16   0  22      398.19      476.65     21.14 o 
  17   0  22      798.14      850.22     25.21 o 
   1   1  22      398.69      374.62     23.86 o 
   2   1  22     3233.50     3101.83     63.89 o 
   3   1  22      529.00      486.78     19.31 o 
   4   1  22      888.70      919.38     27.87 o 
   5   1  22      122.29      150.47     12.45 o 
   6   1  22      230.18      209.08     14.16 o 
   7   1  22      513.44      536.33     21.11 o 
   8   1  22     1218.95     1103.51     26.03 o 
   9   1  22        0.16       13.50      7.29 o 
  10   1  22     1168.11     1063.51     28.67 o 
  11   1  22       36.20       33.62      9.54 o 
  12   1  22       99.20       92.39     14.40 o 
  13   1  22        4.34        5.87      7.90 o 
  14   1  22      282.47      334.53     14.60 o 
  15   1  22      208.62      210.32     11.46 o 
  16   1  22      440.65      414.20     15.51 o 
  17   1  22       33.54       41.09      5.73 o 
   0   2  22     1318.36     1207.76     49.55 o 
   1   2  22      665.71      667.62     26.56 o 
   2   2  22      381.90      344.97     18.99 o 
   3   2  22     1067.53     1131.47     30.57 o 
   4   2  22       69.84       92.31     11.05 o 
   5   2  22      726.36      759.87     25.32 o 
   6   2  22        8.20        3.15      8.56 o 
   7   2  22      491.60      468.80     18.33 o 
   8   2  22      486.02      469.18     17.25 o 
   9   2  22      151.11      132.00     10.82 o 
  10   2  22      283.92      255.61     14.75 o 
  11   2  22      253.33      233.78     13.67 o 
  12   2  22      181.42      190.35     15.71 o 
  13   2  22       37.49       37.88      8.02 o 
  14   2  22      659.44      708.05     22.92 o 
  15   2  22        3.73        8.70      6.10 o 
  16   2  22       12.83       18.06      5.98 o 
  17   2  22       41.11       23.59      6.62 o 
   1   3  22      872.25      850.22     27.35 o 
   2   3  22      517.64      519.23     21.35 o 
   3   3  22       68.28       67.39      9.93 o 
   4   3  22      745.79      728.03     24.61 o 
   5   3  22        0.75       -0.07      8.54 o 
   6   3  22        1.86       18.73      8.38 o 
   7   3  22        7.11        9.73      8.51 o 
   8   3  22      853.88      873.75     26.21 o 
   9   3  22       70.61       35.76      8.05 o 
  10   3  22      345.67      352.87     15.80 o 
  11   3  22      797.47      761.46     27.58 o 
  12   3  22      255.89      263.31     14.65 o 
  13   3  22      388.43      445.07     18.87 o 
  14   3  22      597.94      654.15     18.28 o 
  15   3  22       56.24       59.45      6.69 o 
  16   3  22      434.01      486.88     14.33 o 
  17   3  22      104.37       94.56     20.34 o 
   0   4  22      363.84      360.48     28.52 o 
   1   4  22       82.08      101.28     13.77 o 
   2   4  22      236.09      182.29     13.96 o 
   3   4  22        2.15        9.44      9.03 o 
   4   4  22      177.54      176.48     13.34 o 
   5   4  22      259.88      253.45     15.38 o 
   6   4  22       43.46       42.70      8.83 o 
   7   4  22        1.47        0.55      8.62 o 
   8   4  22      117.85      108.56     10.37 o 
   9   4  22      180.17      157.79     14.52 o 
  10   4  22      166.73      150.94     10.39 o 
  11   4  22       95.11       80.76      9.17 o 
  12   4  22       32.37       18.06      6.58 o 
  13   4  22       11.90        7.22      6.97 o 
  14   4  22       12.32       13.28      5.83 o 
  15   4  22       70.17       49.83      9.92 o 
  16   4  22        1.24        2.93      6.13 o 
   1   5  22      402.76      371.68     18.56 o 
   2   5  22       80.55       93.06     11.71 o 
   3   5  22      973.07      973.32     28.44 o 
   4   5  22      575.87      550.71     21.60 o 
   5   5  22      301.38      288.07     16.08 o 
   6   5  22        8.07        2.02      7.36 o 
   7   5  22      825.44      836.45     23.40 o 
   8   5  22      224.73      224.98     13.86 o 
   9   5  22       13.03       20.01      9.59 o 
  10   5  22        4.52       -8.48      8.48 o 
  11   5  22      670.18      679.09     20.51 o 
  12   5  22       47.73       53.72      7.85 o 
  13   5  22      127.68      160.52     11.76 o 
  14   5  22        5.18        6.80      6.27 o 
  15   5  22      139.14      107.56     10.07 o 
   0   6  22     1575.49     1529.40     67.00 o 
   1   6  22     2168.51     2228.76     49.80 o 
   2   6  22     1165.82     1229.11     33.54 o 
   3   6  22      285.01      276.36     16.17 o 
   4   6  22      327.28      360.36     17.34 o 
   5   6  22      537.82      521.81     19.88 o 
   6   6  22      699.48      796.31     24.03 o 
   7   6  22       41.17       48.33      8.99 o 
   8   6  22       84.87       86.80     11.54 o 
   9   6  22      291.40      291.39     16.07 o 
  10   6  22      108.08      137.78     10.46 o 
  11   6  22     1493.89     1489.25     31.28 o 
  12   6  22      171.68      196.52     11.60 o 
  13   6  22       19.82       24.05      7.98 o 
  14   6  22       31.63       26.55      8.33 o 
   1   7  22        1.23       -5.81     10.24 o 
   2   7  22      165.68      159.77     13.67 o 
   3   7  22       28.23       39.95      9.01 o 
   4   7  22        2.28        3.01      8.03 o 
   5   7  22       73.30       72.24      9.10 o 
   6   7  22      256.92      286.54     13.44 o 
   7   7  22       96.18       91.95      8.79 o 
   8   7  22      735.51      731.42     20.86 o 
   9   7  22        0.01       -9.72      9.72 o 
  10   7  22       51.49       71.89      8.49 o 
  11   7  22       94.38       91.85      9.59 o 
  12   7  22        1.64       10.05      8.34 o 
  13   7  22        4.01       -2.26     12.19 o 
   0   8  22      114.70      150.33     22.31 o 
   1   8  22        0.79        4.15      8.19 o 
   2   8  22       52.67       62.17     12.21 o 
   3   8  22       67.07       66.45     12.93 o 
   4   8  22        3.31       17.85      7.07 o 
   5   8  22        3.72       -0.79      7.46 o 
   6   8  22      154.81      157.72      9.74 o 
   7   8  22       26.84       22.27      8.35 o 
   8   8  22      100.09      111.90      9.48 o 
   9   8  22       92.53      106.12      8.55 o 
  10   8  22      183.29      150.31     10.11 o 
  11   8  22        0.77        0.95      6.86 o 
   1   9  22        5.52       -7.14      7.14 o 
   2   9  22     1087.81     1165.48     24.28 o 
   3   9  22      117.42      119.09      8.71 o 
   4   9  22       25.46       43.31      7.37 o 
   5   9  22       14.49       33.63      7.01 o 
   6   9  22        7.47        9.11      6.34 o 
   7   9  22        2.73        9.61      7.26 o 
   8   9  22        0.66        5.54     10.61 o 
   0  10  22        3.19       13.29     25.14 o 
   1  10  22       29.26       33.50      7.43 o 
   2  10  22      515.66      541.95     19.25 o 
   3  10  22      112.18      144.56     12.61 o 
   1   1  23      580.34      571.46     24.31 o 
   2   1  23      287.10      266.54     17.61 o 
   3   1  23        5.42        2.37      8.70 o 
   4   1  23       15.79       18.56      8.33 o 
   5   1  23     1118.10     1059.13     29.26 o 
   6   1  23      561.99      550.01     21.23 o 
   7   1  23        5.73       -8.63     10.48 o 
   8   1  23      264.23      221.00     12.81 o 
   9   1  23       33.96       23.52      7.07 o 
  10   1  23       84.66       78.23     10.29 o 
  11   1  23       41.44       51.04      9.00 o 
  12   1  23      113.71      118.85     10.60 o 
  13   1  23      578.21      560.33     17.75 o 
  14   1  23      135.64      144.39      9.58 o 
  15   1  23      268.74      264.63     11.62 o 
  16   1  23      143.72      173.01      8.79 o 
   0   2  23     2109.42     2260.49     67.97 o 
   1   2  23       26.84       33.00      9.74 o 
   2   2  23       42.62       42.78      9.48 o 
   3   2  23      349.26      339.98     18.75 o 
   4   2  23      386.42      382.25     18.25 o 
   5   2  23      384.91      385.22     18.21 o 
   6   2  23     2185.83     2190.53     42.15 o 
   7   2  23       85.18       78.64     11.25 o 
   8   2  23      417.57      411.88     19.48 o 
   9   2  23      575.06      595.78     19.19 o 
  10   2  23      116.11      129.21     11.21 o 
  11   2  23        5.47        9.86     10.54 o 
  12   2  23       37.03       28.53      8.22 o 
  13   2  23      509.90      619.67     20.85 o 
  14   2  23       40.81       39.54      6.93 o 
  15   2  23      286.77      301.82     13.97 o 
  16   2  23       72.50       69.86      7.41 o 
   1   3  23      852.61      768.77     27.68 o 
   2   3  23     1423.42     1331.35     33.11 o 
   3   3  23       33.05       70.29     12.67 o 
   4   3  23     1040.14     1104.17     29.61 o 
   5   3  23      368.46      379.11     17.92 o 
   6   3  23      246.42      252.35     14.86 o 
   7   3  23      448.32      419.91     18.02 o 
   8   3  23       26.97       14.41      8.41 o 
   9   3  23       46.42       43.08      9.65 o 
  10   3  23      141.06      133.77     13.97 o 
  11   3  23       66.33       63.71      8.13 o 
  12   3  23       69.49       78.68      9.52 o 
  13   3  23      638.88      637.22     32.36 o 
  14   3  23       26.68       23.41      5.71 o 
  15   3  23      201.87      224.30     11.62 o 
   0   4  23       57.58       65.55     17.02 o 
   1   4  23        0.93        4.11      8.99 o 
   2   4  23       27.22       22.04     11.25 o 
   3   4  23       14.20       11.48      8.70 o 
   4   4  23       43.68       29.54      9.39 o 
   5   4  23      305.00      320.66     16.30 o 
   6   4  23       11.97       -1.86      8.25 o 
   7   4  23     1018.09     1045.26     27.15 o 
   8   4  23        2.69       -2.12      8.63 o 
   9   4  23      262.62      327.66     16.43 o 
  10   4  23       42.66       35.83      6.37 o 
  11   4  23      251.48      166.02     13.60 o 
  12   4  23      147.24      161.41     10.39 o 
  13   4  23       20.31       24.42      5.78 o 
  14   4  23      119.77      100.71      8.32 o 
  15   4  23        1.80        4.84      8.80 o 
   1   5  23      218.95      205.93     14.02 o 
   2   5  23        2.41       -5.09      8.30 o 
   3   5  23      231.33      255.96     15.11 o 
   4   5  23      314.35      313.76     17.40 o 
   5   5  23      618.90      588.46     20.88 o 
   6   5  23        0.14        6.83      8.99 o 
   7   5  23     1463.29     1470.45     31.42 o 
   8   5  23       33.45       48.12      9.43 o 
   9   5  23       62.28       60.21     15.73 o 
  10   5  23      490.88      471.66     18.36 o 
  11   5  23       19.86       42.76      8.09 o 
  12   5  23        1.64        7.87      7.54 o 
  13   5  23      291.91      317.63     14.29 o 
  14   5  23       10.32       15.14     32.20 o 
   0   6  23     1484.75     1470.88     51.59 o 
   1   6  23      156.89      160.42     12.55 o 
   2   6  23       46.33       84.04     10.03 o 
   3   6  23      111.47      119.96     10.70 o 
   4   6  23      110.79      131.64     10.86 o 
   5   6  23      306.89      314.04     14.18 o 
   6   6  23      126.42      145.26     11.48 o 
   7   6  23       17.19        5.27      6.73 o 
   8   6  23       92.05      111.32      9.82 o 
   9   6  23      172.74      185.03     12.21 o 
  10   6  23        2.94       11.55      6.83 o 
  11   6  23      372.67      454.89     17.52 o 
  12   6  23        1.00       -4.63      8.94 o 
   1   7  23       40.36       45.78      8.69 o 
   2   7  23      145.61      119.17     10.32 o 
   3   7  23      329.31      353.17     15.37 o 
   4   7  23      838.69      941.17     23.79 o 
   5   7  23      583.20      545.53     18.02 o 
   6   7  23       75.90       85.93      9.09 o 
   7   7  23      710.85      739.30     18.15 o 
   8   7  23      132.58      152.63     10.32 o 
   9   7  23       26.64       17.69      8.06 o 
  10   7  23      211.83      205.19     11.77 o 
  11   7  23       16.86       26.11     10.11 o 
   0   8  23      131.77      127.71     15.17 o 
   1   8  23        0.27        9.04      7.40 o 
   2   8  23        3.14       14.64      7.00 o 
   3   8  23      398.93      397.44     15.91 o 
   4   8  23      202.45      221.57     12.05 o 
   5   8  23       41.45       54.08      6.81 o 
   6   8  23      152.96      167.57      9.28 o 
   7   8  23      128.32      122.67      9.52 o 
   8   8  23        3.68       11.86      5.80 o 
   9   8  23      199.57      240.54     24.92 o 
   1   9  23        2.92        5.56      6.00 o 
   2   9  23      277.92      287.67     16.96 o 
   3   9  23       62.32       52.25      8.72 o 
   4   9  23       28.80       35.88      8.71 o 
   5   9  23      109.01      145.42     15.18 o 
   0   0  24     1120.34     1162.80     83.47 o 
   1   0  24      165.04      122.64     21.73 o 
   2   0  24       26.31       30.52     23.62 o 
   3   0  24       31.61       28.74     13.93 o 
   4   0  24       17.84       28.90     16.18 o 
   5   0  24      779.85      894.67     39.80 o 
   6   0  24      231.48      205.35     20.34 o 
   7   0  24      720.56      687.02     42.38 o 
   8   0  24      304.35      256.65     27.22 o 
   9   0  24      185.25      185.62     15.86 o 
  10   0  24       44.97       44.80     11.49 o 
  11   0  24      308.12      456.11     25.44 o 
  12   0  24      346.92      346.49     19.34 o 
  13   0  24      145.55      129.47     13.99 o 
  14   0  24      482.18      525.40     29.18 o 
  15   0  24      194.56      261.54     18.95 o 
   1   1  24       70.47       64.06     12.67 o 
   2   1  24       55.39       63.92     11.43 o 
   3   1  24      485.66      530.24     22.69 o 
   4   1  24     1047.98     1064.84     28.68 o 
   5   1  24      551.43      603.33     21.61 o 
   6   1  24        9.18        2.63      7.84 o 
   7   1  24        0.24       -6.56     10.16 o 
   8   1  24     1247.05     1252.67     39.21 o 
   9   1  24       33.12       40.25      8.93 o 
  10   1  24      143.52      138.09     11.64 o 
  11   1  24      135.55      134.70     12.17 o 
  12   1  24       10.39       14.36      7.11 o 
  13   1  24        8.08        3.31      6.71 o 
  14   1  24      150.06      149.97     14.01 o 
  15   1  24       31.42       22.95     11.47 o 
   0   2  24       58.34       81.05     17.48 o 
   1   2  24     1758.67     1796.43     41.81 o 
   2   2  24      779.99      751.14     26.81 o 
   3   2  24      278.90      250.18     16.59 o 
   4   2  24      224.22      217.43     13.88 o 
   5   2  24       69.82       67.33      9.26 o 
   6   2  24      245.68      254.32     14.52 o 
   7   2  24      837.91      808.47     25.87 o 
   8   2  24      301.40      289.71     18.33 o 
   9   2  24      120.35       97.50     11.86 o 
  10   2  24      332.19      327.24     25.41 o 
  11   2  24      470.72      512.77     20.65 o 
  12   2  24      386.11      423.28     22.49 o 
  13   2  24       28.06       43.10      7.20 o 
  14   2  24      196.49      218.22     10.41 o 
   1   3  24       84.81       89.00     12.33 o 
   2   3  24      410.03      443.24     18.81 o 
   3   3  24      731.92      754.28     26.47 o 
   4   3  24        4.67       14.14      9.21 o 
   5   3  24      147.36      181.12     12.58 o 
   6   3  24        0.21       -1.05      8.56 o 
   7   3  24      463.14      483.66     20.13 o 
   8   3  24      121.99      120.93     11.29 o 
   9   3  24        6.54       11.37     10.69 o 
  10   3  24      457.50      461.91     25.79 o 
  11   3  24      412.87      461.93     18.80 o 
  12   3  24      118.93      142.13      8.25 o 
  13   3  24        4.77        4.90      5.75 o 
  14   3  24      401.73      489.69     20.90 o 
   0   4  24       21.29       11.64     21.86 o 
   1   4  24       34.75       24.91      8.38 o 
   2   4  24       33.15       27.68      8.73 o 
   3   4  24      171.29      181.03     14.38 o 
   4   4  24       12.49       20.18      9.35 o 
   5   4  24      175.52      167.07     12.52 o 
   6   4  24      677.39      687.25     21.95 o 
   7   4  24       26.96       34.62      8.24 o 
   8   4  24       92.34       72.57      8.07 o 
   9   4  24      573.73      617.45     20.87 o 
  10   4  24       61.03       44.43      7.49 o 
  11   4  24      162.07      204.19     14.70 o 
  12   4  24       10.09        6.02      6.07 o 
  13   4  24       69.58       89.25      9.15 o 
   1   5  24       98.23       83.86     13.72 o 
   2   5  24       28.61       57.07      9.76 o 
   3   5  24      169.64      181.49     14.12 o 
   4   5  24       76.91       50.54      9.62 o 
   5   5  24       38.84       31.05      7.69 o 
   6   5  24      116.31      156.36     11.08 o 
   7   5  24      173.50      170.08     11.22 o 
   8   5  24      288.00      314.30     13.76 o 
   9   5  24      104.77      115.91     10.02 o 
  10   5  24       35.86       48.10      7.56 o 
  11   5  24      495.12      553.97     21.27 o 
  12   5  24        0.93       -3.90     10.32 o 
   0   6  24       19.67       24.98     16.77 o 
   1   6  24      734.49      813.44     25.49 o 
   2   6  24       72.49       82.07      9.28 o 
   3   6  24       87.39      106.35     10.02 o 
   4   6  24     1035.81     1126.46     26.28 o 
   5   6  24      133.65      147.77     10.73 o 
   6   6  24      168.71      159.97      9.86 o 
   7   6  24       64.55       56.41      6.79 o 
   8   6  24      136.65      142.80     10.02 o 
   9   6  24        2.67       -4.64      6.53 o 
  10   6  24        9.79       -3.71      8.27 o 
  11   6  24        8.47       -0.33      8.76 o 
   1   7  24       18.18       39.27      9.06 o 
   2   7  24      208.95      216.28     11.62 o 
   3   7  24        0.11        9.64      6.77 o 
   4   7  24       37.85       30.49      6.60 o 
   5   7  24      233.29      242.13     12.49 o 
   6   7  24       92.23       83.19      7.38 o 
   7   7  24      222.60      266.48     13.20 o 
   8   7  24        7.77        6.16      6.23 o 
   9   7  24       17.65        8.50     12.37 o 
   0   8  24       95.57      114.47     14.58 o 
   1   8  24        0.39       12.00      6.86 o 
   2   8  24       41.01       37.02      7.64 o 
   3   8  24       59.57       74.35      8.43 o 
   4   8  24      157.70      147.30     11.53 o 
   5   8  24        8.81       19.61     10.29 o 
   6   8  24      108.77      138.12     21.39 o 
   1   1  25      192.96      192.53     20.64 o 
   2   1  25       22.52       30.80     12.09 o 
   3   1  25       65.61       95.07     14.04 o 
   4   1  25        1.82       -2.91      8.29 o 
   5   1  25      690.89      691.27     32.45 o 
   6   1  25       43.92       31.76      9.60 o 
   7   1  25      954.01     1067.47     34.69 o 
   8   1  25       73.23       93.08     12.29 o 
   9   1  25      118.78      132.80     13.14 o 
  10   1  25      164.75      209.08     18.43 o 
  11   1  25      767.37      770.77     40.44 o 
  12   1  25      522.28      512.32     36.02 o 
  13   1  25      300.83      232.27     47.28 o 
   0   2  25      717.18      663.24     35.08 o 
   1   2  25     1198.22     1289.96     33.83 o 
   2   2  25      165.13      198.98     14.85 o 
   3   2  25       26.00       22.24      9.70 o 
   4   2  25       49.87       42.35      9.75 o 
   5   2  25       25.17       26.06      8.48 o 
   6   2  25       18.77       15.88      7.88 o 
   7   2  25        2.36       -1.24      9.27 o 
   8   2  25       44.80       29.65      9.90 o 
   9   2  25       39.08       59.34      9.79 o 
  10   2  25        2.68       -6.67      8.98 o 
  11   2  25       22.45       29.89      7.25 o 
  12   2  25      204.37      178.20     22.21 o 
  13   2  25      310.01      362.15     18.09 o 
   1   3  25       20.60       11.52      9.93 o 
   2   3  25       20.56       26.24     11.97 o 
   3   3  25       86.92       61.56     13.21 o 
   4   3  25       56.03       83.92     10.89 o 
   5   3  25      188.17      185.35     12.07 o 
   6   3  25       59.82       51.60     10.85 o 
   7   3  25       10.00       10.54      7.68 o 
   8   3  25       18.89       49.28      8.96 o 
   9   3  25      307.37      301.71     20.08 o 
  10   3  25      152.91      144.97     25.92 o 
  11   3  25      218.70      209.65     24.56 o 
  12   3  25      244.19      258.50     18.48 o 
   0   4  25      521.55      517.70     30.36 o 
   1   4  25      262.51      321.86     17.63 o 
   2   4  25      200.07      198.72     12.97 o 
   3   4  25     1226.35     1187.47     30.42 o 
   4   4  25      111.49      109.26     11.26 o 
   5   4  25       34.68       40.14      8.59 o 
   6   4  25       99.80       96.58     10.22 o 
   7   4  25       33.93       14.17      7.09 o 
   8   4  25      117.79      149.05     11.60 o 
   9   4  25      514.15      519.88     21.03 o 
  10   4  25       57.06       72.51     16.22 o 
  11   4  25      406.22      418.77     27.36 o 
   1   5  25      721.33      762.81     24.20 o 
   2   5  25        0.68       -0.05      7.71 o 
   3   5  25        1.51       -8.15      8.15 o 
   4   5  25      373.77      382.53     16.69 o 
   5   5  25        8.71       11.42      7.33 o 
   6   5  25        0.01        0.37      7.10 o 
   7   5  25       12.64       19.18      6.12 o 
   8   5  25       87.80       81.72     10.27 o 
   9   5  25        4.68       -6.06      7.22 o 
  10   5  25      150.59      197.38     17.62 o 
   0   6  25       27.09       20.31     11.17 o 
   1   6  25      234.74      265.91     14.15 o 
   2   6  25        5.11       -7.92      7.92 o 
   3   6  25       61.69       60.75      8.54 o 
   4   6  25       76.18       94.96      8.17 o 
   5   6  25      271.45      283.80     13.14 o 
   6   6  25      112.98      110.78      8.82 o 
   7   6  25      169.96      200.50     13.19 o 
   8   6  25       33.85       40.61      8.61 o 
   1   7  25      323.00      300.75     13.41 o 
   2   7  25        0.41       -4.20      9.73 o 
   3   7  25      108.48      113.00     10.60 o 
   4   7  25       95.67       90.76     10.14 o 
   5   7  25       16.17       14.28     10.15 o 
   6   7  25       24.32       10.93      9.75 o 
   0   0  26        1.52       19.32     25.05 o 
   1   0  26       28.71       14.33     15.97 o 
   2   0  26       16.50       26.33     18.45 o 
   3   0  26     1906.92     2151.08     73.28 o 
   4   0  26        5.24       26.17     15.10 o 
   5   0  26      995.62      940.38     36.00 o 
   6   0  26      293.97      326.16     21.52 o 
   7   0  26      112.28      140.73     19.41 o 
   8   0  26       59.47       52.23     14.19 o 
   9   0  26     1115.99     1183.30     42.58 o 
  10   0  26       29.65       21.52     20.20 o 
  11   0  26      404.61      369.61    179.92 o 
  12   0  26      324.82      338.33     29.35 o 
   1   1  26       48.49       73.82     15.29 o 
   2   1  26       11.20        3.42     12.31 o 
   3   1  26       37.40       38.85     11.16 o 
   4   1  26       24.02       29.10      9.97 o 
   5   1  26      190.69      199.25     12.45 o 
   6   1  26      314.21      349.93     17.21 o 
   7   1  26       42.28       37.49      9.76 o 
   8   1  26      173.54      204.90     14.16 o 
   9   1  26       95.40       77.12     15.73 o 
  10   1  26      475.60      562.34     29.51 o 
  11   1  26        2.35       12.60     13.21 o 
   0   2  26       19.84       -0.85     15.72 o 
   1   2  26        0.23        8.70     11.66 o 
   2   2  26      190.19      193.51     17.53 o 
   3   2  26       15.28       29.22     11.82 o 
   4   2  26      302.59      349.70     17.84 o 
   5   2  26       10.27       14.49      8.18 o 
   6   2  26       42.41       36.01      9.98 o 
   7   2  26        2.04       12.87      8.25 o 
   8   2  26      843.36      860.68     26.60 o 
   9   2  26        3.89        3.46      6.95 o 
  10   2  26       24.83       23.49      7.94 o 
  11   2  26       64.08       69.08      9.89 o 
   1   3  26      530.31      575.84     23.71 o 
   2   3  26       19.10       17.70     10.21 o 
   3   3  26       58.63       70.19      9.81 o 
   4   3  26     1242.06     1416.43     31.52 o 
   5   3  26      887.98     1025.76     26.06 o 
   6   3  26      129.56      136.01     11.19 o 
   7   3  26      761.20      814.96     25.84 o 
   8   3  26       91.59       66.44     14.81 o 
   9   3  26        4.33        3.17      7.05 o 
  10   3  26      206.33      211.32     14.84 o 
   0   4  26       13.78      -13.19     13.19 o 
   1   4  26       23.32       21.63      8.18 o 
   2   4  26      178.74      186.26     14.25 o 
   3   4  26      874.14      961.40     25.06 o 
   4   4  26       98.55       93.13      9.67 o 
   5   4  26       80.28       78.99      8.66 o 
   6   4  26       71.98       66.34      9.06 o 
   7   4  26       34.33       19.62      9.64 o 
   8   4  26       25.01        5.69      6.87 o 
   9   4  26      266.02      276.27     20.51 o 
   1   5  26        0.93        2.28      6.89 o 
   2   5  26      479.74      541.76     20.46 o 
   3   5  26        0.39       -1.88      8.65 o 
   4   5  26      862.33      880.76     20.22 o 
   5   5  26       13.11        9.07      6.59 o 
   6   5  26       24.13       10.15      6.69 o 
   7   5  26      148.67      159.45     11.36 o 
   0   6  26       30.03       32.43      9.43 o 
   1   6  26      493.44      566.49     19.37 o 
   2   6  26      408.63      445.95     16.95 o 
   3   6  26      331.24      413.32     18.31 o 
   4   6  26      321.88      334.75     15.91 o 
   5   6  26        2.56       10.75      9.33 o 
   6   6  26        2.29        8.05     13.32 o 
   1   1  27      766.67      828.53     30.23 o 
   2   1  27      703.65      791.44     29.37 o 
   3   1  27      130.41      111.10     12.99 o 
   4   1  27       84.32       58.38     12.13 o 
   5   1  27       40.28       51.93      7.84 o 
   6   1  27        0.09       -2.51      6.96 o 
   7   1  27      645.96      690.43     22.35 o 
   8   1  27        8.66       16.27      7.56 o 
   0   2  27      285.55      330.51     27.40 o 
   1   2  27       14.83       -3.57      9.64 o 
   2   2  27     1171.75     1383.94     38.06 o 
   3   2  27      134.71      133.08     11.19 o 
   4   2  27      392.80      393.60     17.65 o 
   5   2  27        0.06        5.02      6.67 o 
   6   2  27     1375.70     1399.94     33.25 o 
   7   2  27        1.94        6.41      6.82 o 
   9   2  27       23.73       42.37     13.64 o 
   1   3  27      227.63      285.16     17.90 o 
   2   3  27      303.16      318.07     18.39 o 
   3   3  27       46.57       48.33     10.31 o 
   4   3  27     1125.40     1219.44     28.23 o 
   5   3  27       18.92       13.44      7.62 o 
   6   3  27      221.06      238.30     16.24 o 
   7   3  27      125.58      161.60     15.75 o 
   8   3  27      198.38      193.23     25.02 o 
   0   4  27       69.28       95.07     17.32 o 
   1   4  27       65.40       67.98     11.06 o 
   2   4  27      606.46      663.88     24.40 o 
   3   4  27      306.98      321.05     22.07 o 
   4   4  27        1.80        7.48      7.54 o 
   5   4  27      160.63      188.10     14.54 o 
   6   4  27      147.48      179.22     23.03 o 
   1   5  27        4.11       19.04      7.76 o 
   2   5  27      229.15      250.49     16.80 o 
   3   5  27       58.56       75.61     10.48 o 
   4   5  27      295.53      323.97     29.70 o 
   0   0  28      221.47      312.06     35.50 o 
   1   0  28      447.69      524.55     64.77 o 
   2   0  28      193.27      238.81     22.68 o 
   3   0  28     1155.26     1305.20     46.69 o 
   4   0  28      943.45      935.80     37.94 o 
   5   0  28      105.71       55.08     16.28 o 
   1   1  28        0.71        0.30      8.90 o 
   2   1  28       56.28       61.42     10.35 o 
   3   1  28        3.71       -7.77      8.42 o 
   4   1  28       68.56       59.59      8.65 o 
   5   1  28        0.46       11.10     13.61 o 
   6   1  28       16.55       24.50     14.66 o 
   0   2  28      172.25      190.13     20.06 o 
   1   2  28       70.05       77.60     10.85 o 
   2   2  28        0.66        6.21      9.72 o 
   3   2  28       10.10       16.26      7.77 o 
   4   2  28      371.04      375.55     26.12 o 
   5   2  28      604.08      677.09     43.16 o 
   1   3  28        7.94        7.24      7.37 o 
   2   3  28      128.71      163.24     12.17 o 
   3   3  28       13.66       15.68      9.93 o 
   4   3  28      172.59      223.66     26.00 o 
                                                 
