# Supplementary material for: Olanzapinium dipicrate
Source: Acta Crystallogr Sect E Struct Rep Online. 2013 Jan 12;69(Pt 2):o232–3. doi: 10.1107/S1600536813000640 (PMC3569766; doi:10.1107/S1600536813000640)
Supplement: Supplementary file 3 [file e-69-0o232-Isup3.cml]

<?xml version="1.0" encoding="UTF-8"?>
<cml convention="cmlDict:cmllite" xmlns="http://www.xml-cml.org/schema" xmlns:cmlDict="http://www.xml-cml.org/dictionary/cml/" xmlns:nameDict="http://www.xml-cml.org/dictionary/cml/name/">
  <molecule id="m1">
    <name dictRef="nameDict:unknown">2-Methyl-4-(4-methylpiperazin-4-ium-1-yl)-10H-thieno[2,3-b][1,5]benzodiazepinium bis(2,4,6-trinitrophenolate)</name>
    <atomArray>
      <atom id="a1" elementType="C">
        <label value="1" dictRef="cmlDict:locant"/>
        <label value="C" dictRef="cmlDict:locant"/>
      </atom>
      <atom id="a85" elementType="H"/>
      <atom id="a86" elementType="H"/>
      <atom id="a87" elementType="H"/>
      <atom id="a2" elementType="C">
        <label value="1" dictRef="cmlDict:locant"/>
        <label value="C" dictRef="cmlDict:locant"/>
      </atom>
      <atom id="a88" elementType="H"/>
      <atom id="a89" elementType="H"/>
      <atom id="a90" elementType="H"/>
      <atom id="a3" elementType="N" hydrogenCount="0">
        <label value="1" dictRef="cmlDict:locant"/>
        <label value="N" dictRef="cmlDict:locant"/>
      </atom>
      <atom id="a4" elementType="C">
        <label value="2" dictRef="cmlDict:locant"/>
      </atom>
      <atom id="a5" elementType="C">
        <label value="3" dictRef="cmlDict:locant"/>
      </atom>
      <atom id="a6" elementType="N" formalCharge="1">
        <label value="4" dictRef="cmlDict:locant"/>
        <label value="N'" dictRef="cmlDict:locant"/>
      </atom>
      <atom id="a7" elementType="C">
        <label value="5" dictRef="cmlDict:locant"/>
      </atom>
      <atom id="a8" elementType="C">
        <label value="6" dictRef="cmlDict:locant"/>
      </atom>
      <atom id="a91" elementType="H"/>
      <atom id="a92" elementType="H"/>
      <atom id="a93" elementType="H"/>
      <atom id="a94" elementType="H"/>
      <atom id="a95" elementType="H"/>
      <atom id="a96" elementType="H"/>
      <atom id="a97" elementType="H"/>
      <atom id="a98" elementType="H"/>
      <atom id="a99" elementType="H"/>
      <atom id="a38" elementType="S" hydrogenCount="0">
        <label value="1" dictRef="cmlDict:locant"/>
        <label value="S" dictRef="cmlDict:locant"/>
      </atom>
      <atom id="a39" elementType="C" hydrogenCount="0">
        <label value="2" dictRef="cmlDict:locant"/>
      </atom>
      <atom id="a40" elementType="C">
        <label value="3" dictRef="cmlDict:locant"/>
      </atom>
      <atom id="a41" elementType="C" hydrogenCount="0">
        <label value="3a" dictRef="cmlDict:locant"/>
      </atom>
      <atom id="a42" elementType="C" hydrogenCount="0">
        <label value="4" dictRef="cmlDict:locant"/>
      </atom>
      <atom id="a43" elementType="N" formalCharge="1">
        <label value="5" dictRef="cmlDict:locant"/>
        <label value="N" dictRef="cmlDict:locant"/>
      </atom>
      <atom id="a44" elementType="C" hydrogenCount="0">
        <label value="5a" dictRef="cmlDict:locant"/>
      </atom>
      <atom id="a45" elementType="C">
        <label value="6" dictRef="cmlDict:locant"/>
      </atom>
      <atom id="a46" elementType="C">
        <label value="7" dictRef="cmlDict:locant"/>
      </atom>
      <atom id="a47" elementType="C">
        <label value="8" dictRef="cmlDict:locant"/>
      </atom>
      <atom id="a48" elementType="C">
        <label value="9" dictRef="cmlDict:locant"/>
      </atom>
      <atom id="a49" elementType="C" hydrogenCount="0">
        <label value="9a" dictRef="cmlDict:locant"/>
      </atom>
      <atom id="a50" elementType="N">
        <label value="10" dictRef="cmlDict:locant"/>
        <label value="N'" dictRef="cmlDict:locant"/>
      </atom>
      <atom id="a51" elementType="C" hydrogenCount="0">
        <label value="10a" dictRef="cmlDict:locant"/>
      </atom>
      <atom id="a100" elementType="H"/>
      <atom id="a101" elementType="H"/>
      <atom id="a102" elementType="H"/>
      <atom id="a103" elementType="H"/>
      <atom id="a104" elementType="H"/>
      <atom id="a105" elementType="H"/>
      <atom id="a106" elementType="H"/>
      <atom id="a52" elementType="N" formalCharge="1" hydrogenCount="0">
        <label value="N" dictRef="cmlDict:locant"/>
      </atom>
      <atom id="a53" elementType="O" hydrogenCount="0">
        <label value="O" dictRef="cmlDict:locant"/>
      </atom>
      <atom id="a54" elementType="O" formalCharge="-1" hydrogenCount="0">
        <label value="O'" dictRef="cmlDict:locant"/>
      </atom>
      <atom id="a55" elementType="C" hydrogenCount="0">
        <label value="1" dictRef="cmlDict:locant"/>
      </atom>
      <atom id="a56" elementType="C" hydrogenCount="0">
        <label value="2" dictRef="cmlDict:locant"/>
      </atom>
      <atom id="a57" elementType="C">
        <label value="3" dictRef="cmlDict:locant"/>
      </atom>
      <atom id="a58" elementType="C" hydrogenCount="0">
        <label value="4" dictRef="cmlDict:locant"/>
      </atom>
      <atom id="a59" elementType="C">
        <label value="5" dictRef="cmlDict:locant"/>
      </atom>
      <atom id="a60" elementType="C" hydrogenCount="0">
        <label value="6" dictRef="cmlDict:locant"/>
      </atom>
      <atom id="a62" elementType="O" formalCharge="-1" hydrogenCount="0">
        <label value="O" dictRef="cmlDict:locant"/>
      </atom>
      <atom id="a107" elementType="H"/>
      <atom id="a108" elementType="H"/>
      <atom id="a63" elementType="N" formalCharge="1" hydrogenCount="0">
        <label value="N" dictRef="cmlDict:locant"/>
      </atom>
      <atom id="a64" elementType="O" hydrogenCount="0">
        <label value="O" dictRef="cmlDict:locant"/>
      </atom>
      <atom id="a65" elementType="O" formalCharge="-1" hydrogenCount="0">
        <label value="O'" dictRef="cmlDict:locant"/>
      </atom>
      <atom id="a66" elementType="C" hydrogenCount="0">
        <label value="1" dictRef="cmlDict:locant"/>
      </atom>
      <atom id="a67" elementType="C" hydrogenCount="0">
        <label value="2" dictRef="cmlDict:locant"/>
      </atom>
      <atom id="a68" elementType="C">
        <label value="3" dictRef="cmlDict:locant"/>
      </atom>
      <atom id="a69" elementType="C" hydrogenCount="0">
        <label value="4" dictRef="cmlDict:locant"/>
      </atom>
      <atom id="a70" elementType="C">
        <label value="5" dictRef="cmlDict:locant"/>
      </atom>
      <atom id="a71" elementType="C" hydrogenCount="0">
        <label value="6" dictRef="cmlDict:locant"/>
      </atom>
      <atom id="a72" elementType="O" formalCharge="-1" hydrogenCount="0">
        <label value="O" dictRef="cmlDict:locant"/>
      </atom>
      <atom id="a109" elementType="H"/>
      <atom id="a110" elementType="H"/>
      <atom id="a73" elementType="N" formalCharge="1" hydrogenCount="0">
        <label value="N''" dictRef="cmlDict:locant"/>
      </atom>
      <atom id="a74" elementType="O" hydrogenCount="0">
        <label value="O''" dictRef="cmlDict:locant"/>
      </atom>
      <atom id="a75" elementType="O" formalCharge="-1" hydrogenCount="0">
        <label value="O'''" dictRef="cmlDict:locant"/>
      </atom>
      <atom id="a76" elementType="N" formalCharge="1" hydrogenCount="0">
        <label value="N'" dictRef="cmlDict:locant"/>
      </atom>
      <atom id="a77" elementType="O" hydrogenCount="0">
        <label value="O'" dictRef="cmlDict:locant"/>
      </atom>
      <atom id="a78" elementType="O" formalCharge="-1" hydrogenCount="0">
        <label value="O''" dictRef="cmlDict:locant"/>
      </atom>
      <atom id="a79" elementType="N" formalCharge="1" hydrogenCount="0">
        <label value="N''" dictRef="cmlDict:locant"/>
      </atom>
      <atom id="a80" elementType="O" hydrogenCount="0">
        <label value="O''" dictRef="cmlDict:locant"/>
      </atom>
      <atom id="a81" elementType="O" formalCharge="-1" hydrogenCount="0">
        <label value="O'''" dictRef="cmlDict:locant"/>
      </atom>
      <atom id="a82" elementType="N" formalCharge="1" hydrogenCount="0">
        <label value="N'" dictRef="cmlDict:locant"/>
      </atom>
      <atom id="a83" elementType="O" hydrogenCount="0">
        <label value="O'" dictRef="cmlDict:locant"/>
      </atom>
      <atom id="a84" elementType="O" formalCharge="-1" hydrogenCount="0">
        <label value="O''" dictRef="cmlDict:locant"/>
      </atom>
    </atomArray>
    <bondArray>
      <bond id="a1_a85" atomRefs2="a1 a85" order="S"/>
      <bond id="a1_a86" atomRefs2="a1 a86" order="S"/>
      <bond id="a1_a87" atomRefs2="a1 a87" order="S"/>
      <bond id="a2_a88" atomRefs2="a2 a88" order="S"/>
      <bond id="a2_a89" atomRefs2="a2 a89" order="S"/>
      <bond id="a2_a90" atomRefs2="a2 a90" order="S"/>
      <bond id="a3_a4" atomRefs2="a3 a4" order="S"/>
      <bond id="a4_a5" atomRefs2="a4 a5" order="S"/>
      <bond id="a5_a6" atomRefs2="a5 a6" order="S"/>
      <bond id="a6_a7" atomRefs2="a6 a7" order="S"/>
      <bond id="a7_a8" atomRefs2="a7 a8" order="S"/>
      <bond id="a8_a3" atomRefs2="a8 a3" order="S"/>
      <bond id="a4_a91" atomRefs2="a4 a91" order="S"/>
      <bond id="a4_a92" atomRefs2="a4 a92" order="S"/>
      <bond id="a5_a93" atomRefs2="a5 a93" order="S"/>
      <bond id="a5_a94" atomRefs2="a5 a94" order="S"/>
      <bond id="a6_a95" atomRefs2="a6 a95" order="S"/>
      <bond id="a7_a96" atomRefs2="a7 a96" order="S"/>
      <bond id="a7_a97" atomRefs2="a7 a97" order="S"/>
      <bond id="a8_a98" atomRefs2="a8 a98" order="S"/>
      <bond id="a8_a99" atomRefs2="a8 a99" order="S"/>
      <bond id="a2_a6" atomRefs2="a2 a6" order="S"/>
      <bond id="a50_a51" atomRefs2="a50 a51" order="S"/>
      <bond id="a51_a41" atomRefs2="a51 a41" order="D"/>
      <bond id="a41_a42" atomRefs2="a41 a42" order="S"/>
      <bond id="a42_a43" atomRefs2="a42 a43" order="D"/>
      <bond id="a43_a44" atomRefs2="a43 a44" order="S"/>
      <bond id="a44_a49" atomRefs2="a44 a49" order="D"/>
      <bond id="a50_a49" atomRefs2="a50 a49" order="S"/>
      <bond id="a48_a47" atomRefs2="a48 a47" order="D"/>
      <bond id="a47_a46" atomRefs2="a47 a46" order="S"/>
      <bond id="a46_a45" atomRefs2="a46 a45" order="D"/>
      <bond id="a49_a48" atomRefs2="a49 a48" order="S"/>
      <bond id="a45_a44" atomRefs2="a45 a44" order="S"/>
      <bond id="a40_a39" atomRefs2="a40 a39" order="D"/>
      <bond id="a38_a39" atomRefs2="a38 a39" order="S"/>
      <bond id="a38_a51" atomRefs2="a38 a51" order="S"/>
      <bond id="a41_a40" atomRefs2="a41 a40" order="S"/>
      <bond id="a40_a100" atomRefs2="a40 a100" order="S"/>
      <bond id="a43_a101" atomRefs2="a43 a101" order="S"/>
      <bond id="a45_a102" atomRefs2="a45 a102" order="S"/>
      <bond id="a46_a103" atomRefs2="a46 a103" order="S"/>
      <bond id="a47_a104" atomRefs2="a47 a104" order="S"/>
      <bond id="a48_a105" atomRefs2="a48 a105" order="S"/>
      <bond id="a50_a106" atomRefs2="a50 a106" order="S"/>
      <bond id="a3_a42" atomRefs2="a3 a42" order="S"/>
      <bond id="a1_a39" atomRefs2="a1 a39" order="S"/>
      <bond id="a52_a53" atomRefs2="a52 a53" order="D"/>
      <bond id="a52_a54" atomRefs2="a52 a54" order="S"/>
      <bond id="a55_a56" atomRefs2="a55 a56" order="D"/>
      <bond id="a56_a57" atomRefs2="a56 a57" order="S"/>
      <bond id="a57_a58" atomRefs2="a57 a58" order="D"/>
      <bond id="a58_a59" atomRefs2="a58 a59" order="S"/>
      <bond id="a59_a60" atomRefs2="a59 a60" order="D"/>
      <bond id="a60_a55" atomRefs2="a60 a55" order="S"/>
      <bond id="a55_a62" atomRefs2="a55 a62" order="S"/>
      <bond id="a57_a107" atomRefs2="a57 a107" order="S"/>
      <bond id="a59_a108" atomRefs2="a59 a108" order="S"/>
      <bond id="a52_a56" atomRefs2="a52 a56" order="S"/>
      <bond id="a63_a64" atomRefs2="a63 a64" order="D"/>
      <bond id="a63_a65" atomRefs2="a63 a65" order="S"/>
      <bond id="a66_a67" atomRefs2="a66 a67" order="D"/>
      <bond id="a67_a68" atomRefs2="a67 a68" order="S"/>
      <bond id="a68_a69" atomRefs2="a68 a69" order="D"/>
      <bond id="a69_a70" atomRefs2="a69 a70" order="S"/>
      <bond id="a70_a71" atomRefs2="a70 a71" order="D"/>
      <bond id="a71_a66" atomRefs2="a71 a66" order="S"/>
      <bond id="a66_a72" atomRefs2="a66 a72" order="S"/>
      <bond id="a68_a109" atomRefs2="a68 a109" order="S"/>
      <bond id="a70_a110" atomRefs2="a70 a110" order="S"/>
      <bond id="a63_a67" atomRefs2="a63 a67" order="S"/>
      <bond id="a73_a74" atomRefs2="a73 a74" order="D"/>
      <bond id="a73_a75" atomRefs2="a73 a75" order="S"/>
      <bond id="a73_a60" atomRefs2="a73 a60" order="S"/>
      <bond id="a76_a77" atomRefs2="a76 a77" order="D"/>
      <bond id="a76_a78" atomRefs2="a76 a78" order="S"/>
      <bond id="a76_a58" atomRefs2="a76 a58" order="S"/>
      <bond id="a79_a80" atomRefs2="a79 a80" order="D"/>
      <bond id="a79_a81" atomRefs2="a79 a81" order="S"/>
      <bond id="a79_a71" atomRefs2="a79 a71" order="S"/>
      <bond id="a82_a83" atomRefs2="a82 a83" order="D"/>
      <bond id="a82_a84" atomRefs2="a82 a84" order="S"/>
      <bond id="a82_a69" atomRefs2="a82 a69" order="S"/>
    </bondArray>
  </molecule>
</cml>
